# Supplementary material for: A novel prescription pedometer-assisted walking intervention and weight management for Chinese occupational population
Source: PLoS One. 2018 Jan 11;13(1):e0190848. doi: 10.1371/journal.pone.0190848 (PMC5764333; doi:10.1371/journal.pone.0190848)
Supplement: S4 File — (XLSX) [file pone.0190848.s004.xlsx]

## Sheet: Baseline
Subject number	Gender	age	height（cm）	weight（kg）	BMI	WC（cm）	FAT%	SBP	DBP	FBG	TG	TC	LDL	HDL	Total score	PA	Diet	Smoke	Alcohol	Stress Management	Disease Prevention
BBZ001	Male	46	175	75.2	24.5551	89	22.8	118	82	4.9	1.48	3.52	1.42		7.5	8	8	10	0	6	7
BBZ003	Male	21	164	68	25.2826	84	21	104	70	5.3	1.5	3.46	1.22		8.3	9	10	10	2	8	5
BBZ008	Female	46	156	48.4	19.8882	65	26.4	106	74	5.2	0.9	4.12	1.72		8.6	9	9	10	2	10	8
BBZ012	Male	58	172	70	23.6614	81	24.7	159	101	6.4	1.31	3.55	1.42		5.4	3	5	10	6	3	4
BBZ027	Female	48	162	105.6	40.2378	114	47.1	150	96	6.9	1.11	3.99	1.46		7.3	2	10	10	4	8	7
BBZ042	Male	52	172	63.8	21.5657	74	17.2	108	74	5.1	0.92	4.56	1.11		3.4	4	2	2	4	8	4
BBZ043	Female	42	152	52.9	22.8965	67	38.9	104	76	4.8	0.85	4.05	2.2		6.5	6	5	10	6	3	4
BBZ050	Female	52	163	49.1	18.4802	68	21.9	101	70	4.6	1.42	4.04	1.33		8.6	8	10	10	2	10	8
BBZ060	Female	50	165	69.2	25.4178	82	31.6	122	80	4.9	1.99	5.28	0.82		7.3	8	6	10	2	9	4
BBZ077	Female	49	166	57.8	20.9755	68	21.1	123	86	5.2	0.87	4.07	1.93		8.3	10	8	10	6	5	6
BBZ079	Male	54	165	65.2	23.9486	83	22.5	138	87	5	1.47	4.44	1.37		4.2	7	7	0	4	7	3
BBZ087	Male	53	165	61.4	22.5528	77	22.4	104	70	7.5	0.85	3.52	1.72		8.3	10	7	10	6	8	5
BBZ091	Female	44	165	65	23.8751	69	29.3	143	84	4.9	0.75	3.54	1.5		7.9	8	8	10	4	8	5
BYY001	Male	51	168	93.5	33.1278	108	30.8	152	93	5.2	3.25	4.12	1.07		4.6	3	6	4	6	5	5
BYY002	Female	41	160	53.7	20.9766	69	25.9	104	73	4.9	1.23	0.95	1.53		8.3	5	8	10	10	8	9
BYY004	Female	43	169	68.3	23.9137	78	26.3	115	75	5.1	0.96	4.52	1.32		7.6	5	9	10	2	7	9
BYY005	Female	41	165	53.4	19.6143	70	20.3	91	62	5	0.92	4.12	1.47		6.1	3	7	10	0	5	6
BYY006	Male	29	174	70	23.1206	82	27	110	80	4.9	0.84	3.4	0.92		6.7	3	6	10	2	10	7
BYY008	Female	45	157	56	22.719	70	27	110	70	5.7	1.6	4.5	1.39		6.9	3	8	10	2	6	9
BYY010	Female	37	163	57.5	21.6418	74	26.3	138	88	5.4	1.4	4.05	1.73		5.9	4	1	10	4	7	8
BYY012	Male	54	173	72.6	24.2574	88	23.8	116	72	4.5	1.2	4.1	1.12		5.8	9	10	2	0	9	5
BYY016	Female	43	173	64.2	21.4508	76	22	121	80	4.7	1.05	3.26	1.65		5.2	2	2	10	2	5	7
BYY018	Female	38	158	54	21.6311	67	25	110	70	5.7	1.2	4.3	1.45		6.9	3	8	10	2	6	9
BYY019	Female	43	160	53.4	20.8594	71	24.9	113	70	4.9	0.92	4.33	1.36		6.7	3	7	10	0	8	9
BYY022	Female	52	155	60	24.974	85	33.7	130	82	6.1	1.91	3.51	1.2		8	6	10	10	2	6	10
East_GHXWSY0001	Female	41	160	50	19.5312	70		110	70	4.8	0.75	5.59	3.8	1.45	9	8	8	10	10	9	9
East_GHXWSY0002	Male	37	178	94.8	29.9205	100	29.9	110	70						7.9	8	8	10	4	8	5
East_GHXWSY0003	Female	40	174	65	21.4692	78		120	82	5.79	0.75	5.54	3.48	1.72	7.6	3	8	10	10	6	8
East0003	Male	37	172	65	21.9713	84	18.6	100	67	5.39	3.45	5	3.08	1.27	7.65	4	8	10	10	9	3
East0004	Female	51	155	55	22.8928	75	30	130	70	6	0.5	2.3	1.4	1.1	6.6	7	5	10	0	7	5
East0005	Male	43	171.5	75	25.4996	92		130	90	5.97	1.33	5.22	3.2	1.61	7.1	1	8	10	10	9	4
East0006	Male	26	177	75	23.9395	95	20	117	75	5.4	1.32	3.9	2.23	1.2	4.6	5	4	2	8	7	7
East0007	Male	35	169	78	27.31	78		121	79	5.6	2.95	5.26	2.45	1.08	8.55	9	6	10	8	10	6
East0008	Female	25	158	57	22.8329	85	20	90	60	5.2	0.5	2.5	1.3	1.25	7.2	4	6	10	8	7	6
East0009	Female	47	158	60	24.0346	74	30	165	100	5.5	0.4	2.6	1.4	1.25	7.4	7	4	10	10	7	5
East0010	Female	43	158	55	22.0317	75	25	130	90	4.7	0.5	2.3	1.4	1.1	8.2	6	8	10	8	8	8
East0011	Male	41	179	83	25.9043	97		132	78	5.49	0.78	3.76	3.77	1.01	3.8	3	5	1	10	3	6
East0012	Female	37	152	59.6	25.7964	90	34.8	108	76	6	1.61	4.1	1.47	1.2	6.9	1	7	10	10	10	3
East0013	Female	30	155	48	19.9792	67		88	50	5.12	0.97	4.03	2.09	1.5	7.8	4	8	10	10	6	8
East0014	Male	26	175	79	25.7959	90	22.4	130	78	4.3	0.86	3.86	2.81	1.27	6.1	3	3	10	9	7	3
East0016	Male	38	171	72.7	24.8624	93	22.8	110	72	4.7	1.39	4.61	3.2	1.36	5.9	1	4	10	9	6	4
East0018	Female	45	163.5	70	26.1856	84	28	132	82	6	1.66	4.7	2.5	1.38	6.1	2	3	10	8	9	4
East0020	Female	26	159.1	42.5	16.7899	68.1	19.5	105	75						7.8	8	2	10	10	10	8
East0021	Female	25	165	55	20.202	70		112	62	5.57	0.75	4.13	2.49	1.49	6.6	3	4	10	10	6	6
East0023	Female	25	164.3	50.2	18.5964	67	24	106	66						7.1	7	4	10	10	5	4
East0024	Female	31	159.2	48.5	19.1362	67.2	21.2	95	68	5	0.48	5.03	2.98	1.81	6.7	3	5	10	10	6	5
East0025	Male	24	174.5	63.4	20.8208	75.6	16.6	105	80		0.98	4.61	2.45	1.71	6.3	7	5	10	0	5	4
East0026	Male	41	170	58.4	20.2076	78.6	18.3	126	83	5.62	1.82	5.44	3.16	1.57	6.5	4	6	10	6	6	3
East0027	Female	25	159	48	18.9866	70		106	71	4.73	1.23	3.9	1.99	1.27	6.4	3	4	10	8	10	2
East0028	Male	28	169	75	26.2596	113		102	69	5.33	1.6	4.44	2.63	1.09	3.3	1	2	3	10	6	2
East0030	Female	27	160.4	59.1	22.9709	83.7	29.9	100	70						6.8	2	7	10	10	6	4
East0031	Male	27	178	60	18.937	74	14	120	80	4.4	1.32	4.8	2.2	1.2	4.4	2	4	3	10	7	6
East0032	Male	27	170	69	23.8754	80		101	72						5.6	4	2	10	8	4	2
East0035	Male	27	168	83	29.4076	93.5		140	90	4.32	2.87	5.69	3.54	1.17	5.9	2	3	10	8	8	3
East0037	Male	33	169	73.5	25.7344	87		137	84	5.47	1.74	5.84	3.96	1.42	4.6	2	6	3	10	6	5
East0038	Male	35	175	88	28.7347	94		120	64	5.22	2.7	3.65	1.72	0.67	4.5	3	8	0	10	10	3
East0039	Male	26	172	73	24.6755	84.5		120	80	5.1					8.1	6	8	10	10	10	3
East0040	Male	26	167	75.1	26.9282	91.6	23.2	118	74	4.9	3.36	4.43	2.63	0.77	4.1	8	3	1	3	9	4
East0042	Female	28	164	55.5	20.635	64	25.7	100	75	5.4	0.86	5.85	3.85	1.68	8.3	8	5	10	10	9	8
East0043	Female	24	159.3	53.5	21.0825	70.7	30.3	100	68	5.1	1.05	4.53	2.57	1.39	6.3	2	4	10	8	9	4
East0044	Male	27	182	83.3	25.1479	89.8	21.4	150	108	5.4	1.68	4.74	3.29	1.12	5.2	1	3	10	3	5	6
East0045	Female	23	164.3	52.9	19.5966	69.2	23.3	105	70	6	0.79	3.93	2.12	1.39	8.45	9	6	10	8	10	6
East0051	Male	33	186	90	26.0146	93		128	78	5.6	1.24	4.8	3	1.65	4.8	3	4	4	10	6	6
East0056	Male	30	178	90	28.4055	89	24.4	128	78	4.8	1.3	4.3	2.88	1.28	4.3	2	8	1	10	7	3
East0058	Male	40	180	90	27.7778	92	34	127	80	5.9	5.3	5.5	3.37	1.4	2.2	0	4	0	6	5	3
East0059	Female	29	155.8	72.5	29.8678	84.2	34	125	80	5.2	0.87	3.61	1.97	1.33	7.8	3	8	10	10	9	7
East0060	Female	43	156.7	58.3	23.7427	77.7	29.4	104	64	5.7	1.26	4.44	2.55	1.44	7.4	3	8	10	10	6	6
East0062	Female	24	161	49	18.9036	65		100	65	5.6					8.25	8	7	10	8	10	4
East0063	Male	24	165	55	20.202	84		113	68	4.4	0.6	4.11	1.85	1.73	3.7	4	3	2	6	7	4
East0065	Male	27	170	70	24.2215	90	30	118	80	5					6.7	5	4	10	8	7	4
East0066	Male	31	173	81	27.0641	97	27.9	117	78	5.2	0.78	3.5	2.7	1.16	6.7	3	7	10	5	8	4
East0068	Male	30	165	60	22.0386	79		120	85	5.4	0.97	4.41	3.29	0.93	6.7	5	6	10	7	5	3
East0069	Female	35	166	55	19.9594	70	25.6	102	60	3.6					7.75	5	7	10	9	7	7
East0070	Male	29	175	69.5	22.6939	87		125	83	4.8	1.39	4.26	2.46	1.1	5.6	3	8	2	10	10	8
East0072	Male	39	174	83	27.4145	95	35	145	95	5.8	1.25	5.2	3.6	1.6	6.8	1	8	10	8	8	4
East0073	Male	23	175	73	23.8367	85.8	38	128	74	6					2.4	1	4	2	2	2	4
East0074	Female	22	160	51	19.9219	60	24.2	93	62	4.2					6.2	1	7	10	6	7	3
East0075	Male	27	172	79	26.7036	87	23.7	112	87	4.2	0.78	3.5	2.7	1.16	6.8	5	7	10	3	6	5
East0076	Female	25	162	60	22.8624	76	30.1	103	78	5					8.1	6	7	10	8	10	7
East0078	Female	28	163	63	23.7118	80	18	110	62	4	0.78	3.2	2.7	1.06	6.95	5	6	10	6	6	5
East0079	Female	32	166	65	23.5883	82	28	110	74	4.8					7.5	3	7	10	10	8	7
East0080	Male	29	170	56	19.3772	76		114	72	4.4					4.3	4	5	3	9	5	2
East0082	Male	39	175	88	28.7347	95		140	90	5.4					7.7	5	7	10	9	9	4
East0084	Male	33	170	65	22.4913	80		100	60						5.2	3	7	10	6	0	0
East0085	Female	26	168	65	23.03	87	27.6	104	66	5.2	1.5	5	2.8	1.6	8.1	4	8	10	10	9	8
East0086	Male	27	170	65	22.4913	80		100	60						4	6	5	4	6	0	0
East0087	Male	30	170	65	22.4913	80		100	60						4.6	3	2	10	6	0	0
East0089	Male	29	170	75	25.9516	100	30	110	68	5.8					4.5	2	4	4	10	6	5
East0090	Male	35	170	65	22.4913	85		100	60						5.2	3	3	10	10	0	0
East0093	Female	27	164	60	22.3081	78.5	28.8	110	72	5.6	0.9	3.76	2.19	1.38	9.35	8	8	10	10	10	10
East0096	Female	26	160	50	19.5312	70		100	60						5.8	4	7	10	10	0	0
East0105	Female	27	155	45	18.7305	80	25	98	58						6.3	2	4	10	10	6	5
East0108	Female	29	163	70	26.3465	90		120	90	4.6					6.6	3	4	10	8	7	7
East0109	Female	25	165	50	18.3655	75		102	70	5.1	0.72	2.94	1.5	0.89	6.5	5	0	10	10	9	6
East0110	Female	31	156.5	55.7	22.7419	74.3	29.3	100	60						7	2	6	10	9	10	5
East0112	Female	32	160	43	16.7969	65		109	79	4.8					7.9	4	8	10	10	10	5
East0113	Male	29	168	77	27.2817	89	25.7	125	85	5.2	1.13	5.2	2.74	1.77	6.5	2	6	10	10	5	4
East0114	Male	45	177	86	27.4506	96	28	127	75	4.57	1.13	4.36	0.8	1.5	3.9	2	3	3	9	7	4
East0115	Male	29	170	65	22.4913	80		100	60						3.8	2	4	3	8	8	2
East0118	Male	57	170	78	26.9896	94	29	125	68	5.32	1.23	5.8	3.77	1.47	8.4	10	8	10	5	8	5
East0119	Female	50	155	56	23.3091	75	34	140	87	4.5	0.95	4.6	2.1	1.4	8	4	8	10	10	7	9
East0120	Male	42	169	79	27.6601	89		130	80	5	0.79	5.62	3.91	1.08	3.8	3	6	2	8	2	4
East0121	Male	32	175	75	24.4898	92	24.5	125	70	4.63	1.69	4.78	3.19	0.94	7.75	4	7	10	10	10	4
East0122	Male	56	174	88	29.0659	104	32	123	83	5	12.4	10.8			8.15	5	7	10	10	10	7
East0123	Female	35	163	51	19.1953	66	18	90	56	4.41	0.67	3.92	2.41	1.61	8.9	8	8	10	10	10	7
East0125	Male	44	175	65.2	21.2898	80.5	11.2	116	82	5.2	4.58	3.54	1.4	0.78	8.05	7	7	10	10	6	5
East0126	Male	36	176	75	24.2123	84	23.5	120	78	5.41	0.48	4.94	3.17	1.47	6.3	9	5	4	7	10	6
East0127	Male	40	176	82	26.4721	94		120	80	4.6	4.54	6.2	4.11	1.05	5.4	8	7	1	9	7	5
East0128	Male	30	170	69.3	23.9792	80	25.3	138	90	4.6	2	4.5	2.9	1.5	4.8	5	6	2	10	7	3
East0129	Male	52	168	58	20.5499	76		120	85	5.6	0.61	3.34	1.32	1.55	7.9	8	4	10	8	10	7
East0130	Female	49	158	67	26.8386	87	39.5	127	96	4.06	4.82	4.92	3.65	0.89	7.2	3	5	10	10	10	6
East0131	Female	41	163	55	20.7008	67	27.6	117	78	5.64	0.87	3.93	2.31	1.45	7.95	5	8	10	8	9	6
East0132	Female	26	160	60.9	23.7891	76	33.8	123	63	4.8	1.66	4.81	2.5	1.46	8.5	9	7	10	10	8	5
East0133	Male	26	180.8	85.4	26.1253	98	19	149	87	4.98	1.45	4.55	2.7	1.2	4.9	4	7	2	7	10	4
East0134	Female	29	161	90.4	34.8752	104	49.2	110	80	4.82	1.67	4.48	2.93	1.25	6.4	2	4	10	10	6	6
East0135	Male	23	170	69	23.8754	83	25.9	130	78	5.72	0.41	4.98	3.12	1.68	5.2	10	3	2	8	6	6
East0137	Female	31	162	46	17.5278	68	20.7	110	79	4.92	0.53	4.99	3.36	1.51	6.1	3	2	10	8	7	6
East0138	Male	25	160	61.2	23.9062	83	24.5	130	84	5.08	5.66	5.37	2.22	1.2	6.5	5	2	10	10	8	3
East0139	Female	25	158	44.3	17.7456	65	20	124	82	5.32	0.84	3.99	2.6	1.42	7.6	5	7	10	10	9	3
East0140	Female	25	169	49.9	17.4714	65	21	119	84	4.75	0.37	3.56	1.67	1.67	7	5	3	10	10	9	5
East0141	Female	26	162	51.7	19.6997	66	23	125	74	5.3	0.89	3.81	1.72	1.87	7.75	5	7	10	10	6	6
East0143	Female	26	154	46	19.3962	67	25.1	100	70	5.29	0.46	2.99	1.57	1.29	7	4	4	10	10	9	5
East0144	Female	22	156	54.5	22.3948	71	29	114	72	5.1	0.53	2.98	1.18	1.61	7.8	5	7	10	9	10	5
East0146	Female	26	156	51.5	21.1621	73	29.6	113	79	5.39	0.79	3.68	2.15	1.31	6	0	4	10	10	6	6
East0147	Female	26	166	52.8	19.161	68	20.4	132	78	4.88	0.46	4.29	2.07	1.89	7.1	4	5	10	8	9	6
East0148	Female	36	161	61.7	23.8031	76	30.7	106	80	4.87	0.66	4	2.23	1.53	6.1	2	5	10	9	5	3
East0149	Male	25	156	50.6	20.7922	68	25.9	120	80	5.67	0.81	5.14	3.06	2.01	8.3	5	8	10	10	10	7
East0151	Female	27	156	50	20.5457	73	28.4	110	70	5.29	0.77	4.66	2.39	2	6.8	3	5	10	10	8	4
East0152	Female	45	156	56	23.0112	74	35	100	80	5.09	0.61	3.02	1.21	1.5	7.4	5	4	10	10	10	6
East0153	Male	40	169	66.9	23.4235	85	25.9	148	104	5.94	2.15	5.51	3.71	1.45	5	3	1	10	4	6	2
East0154	Male	25	169	84.8	29.6908	99	30.1	120	88	5.64	1.16	4.59	3.05	1.3	6.8	3	5	10	5	9	8
East0155	Male	31	171	71.4	24.4178	86	24	132	88	5.46	0.88	3.97	2.29	1.44	4.4	4	5	2	5	9	6
East0156	Male	22	173	74.2	24.792	92	29.3	150	98	5	1.39	5.89	4.22	1.25	6.5	4	8	4	10	10	9
East0160	Female	26	157	47.3	19.1894	68	23.5	110	80	4.83	0.76	3.99	2.16	1.56	7.3	5	3	10	10	10	7
East0161	Male	26	179	71.3	22.2527	83	17.7	124	82	5.06	0.97	3.15	2.12	0.92	3.5	5	4	1	7	4	3
East0162	Male	24	173	63.2	21.1166	77	20.2	110	84	4.8	0.59	3.75	2.03	1.48	5.8	3	3	10	10	4	2
East0164	Female	24	160	63.5	24.8047	76	36.2	108	80	4.8	1.09	4.77	2.36	1.08	6.6	3	6	10	7	8	3
East0166	Female	24	164	52.9	19.6684	68	26.6	109	61	4.5	0.71	4.93	2	1.84	8.1	8	7	10	10	7	4
East0170	Female	25	168	65	23.03	78		119	90						4.6	1	4	10	6	0	0
East0172	Female	30	155	55.6	23.1426	79	31.2	116	84	5.11	0.53	4.64	2.94	1.56	7.4	4	7	10	10	8	4
East0173	Male	27	171	69	23.597	90	16	102	61	4.8	1.2	4.9	2.8	1.35	3.6	1	3	4	10	3	3
East0174	Male	30	177	82	26.1738	92		100	70	4.6	2.25	4.32	2.71	0.84	4.9	4	6	2	10	8	5
FYBJY0001	Female	47	153	50.3	21.4875	76		114	82	4.77	1.7	4.43	2.52	1.14	6.7	8	0	10	3	8	10
FYBJY0002	Male	48	170	67	23.1834	85	20.6	108	65	6.5	1.91	4.62	2.33	1.42	8.7	8	8	10	10	9	6
FYBJY0003	Female	39	157	50.9	20.6499	69	23.6	109	70	7.82	1.41	4.56	2.8	1.12	7	7	0	10	10	9	7
FYBJY0004	Female	35	158	64	25.6369	96	32	106	58	4.59	1.03	4.67	2.61	1.59	7	7	0	10	10	9	7
FYBJY0006	Male	53	170	68	23.5294	90	23	125	91	5.25	1.21	5.86	3.83	1.48	8.7	8	8	10	10	9	6
FYBJY0007	Female	45	165.5	57.8	21.1024	78	25.8	96	62	4.6	1.57	4.63	2.65	1.27	6.9	8	0	10	5	8	10
FYBJY0008	Female	49	167	60.8	21.8007	80	24.2	102	62	5.25	0.55	3.59	1.94	1.4	9.3	9	8	10	10	9	10
FYBJY0009	Female	40	156	50	20.5457	78	21.2	121	68	4.71	0.76	3.79	1.71	1.73	8.8	8	8	10	10	9	7
FYBJY0010	Female	48	147.5	49.5	22.7521	80	27.2	107	69	4.59	0.84	4.23	2.1	1.75	6.9	8	0	10	5	8	10
GHXWSY0001	Female	43	156	54	22.1893	77	28.4	100	70	4.92	0.46	3.93	1.84	1.88	7.7	9	0	10	10	10	9
GHXWSY0002	Male	40	161	65	25.0762	88		138	98	4.5	1.45	7.63	5.3	1.67	5.1	1	0	10	9	5	5
InVS0001	Female	43	152.5	57.4	24.6815	78		121	83	6.58	1.12	3.89	2.33	1.05	7.4	7	0	10	10	10	10
InVS0002	Male	36	171.5	75.3	25.6016	90	26.2	141	92						5.3	7	4	2	9	10	6
InVS0006	Female	35	164	59.7	22.1966	80	22.7	108	67	4.97	0.82	5.4	3.48	1.55	8.7	9	6	10	10	10	7
InVS0007	Male	48	169	74.5	26.0845	100	24.8	108	67	4.92	1.42	4.42	2.6	1.17	7	9	0	10	10	8	4
InVS0008	Female	51	168	55.5	19.6641	76	24	106	63	5.03	0.92	5.28	3.03	1.83	5.7	2	0	10	10	5	8
InVS0010	Female	38	159.5	62.1	24.4101	84	32.3	128	70	5.22	0.94	4.77	2.96	1.38	6.3	4	0	10	10	7	8
InVS0011	Female	52	160	50	19.5312	75	25	110	70						6.6	7	0	10	10	7	5
InVS0012	Female	39	155	74.7	31.0926	90	37.3	101	75	4.8	1.13	4.55	2.66	1.38	7.7	10	0	10	10	10	7
JFJ002	Female	40	160	56.2	21.9531	67	25.5	98	58	5.1	0.75	3.44	1.51		6.4	3	4	10	10	8	5
JFJ008	Female	37	168	61.3	21.7191	70	28.1	92	60	4.8	1.08	4.85	1.26		4.6	3	2	10	0	2	4
JJB018	Male	62	167	71.3	25.5656	89	28.7	143	101	4.9	3.67	3.89	1.82		6.4	8	10	4	2	8	6
JLT002	Male	60	172	66.8	22.5798	86	20.1	120	80	6.1	1.63	5.54	1.31		2	7	5	2.1	6	3	0
JLT003	Male	53	173	82	27.3982	90	28.1	145	91	6.6	1.9	3.56	1.13		6.7	4	7	10	2	9	4
JLT004	Male	41	170	78.6	27.1972	88	26.1	124	85	5.2	2.72	3.54	1.19		8.4	8	10	10	5	8	5
JLT005	Male	57	170	90.2	31.2111	108	30	160	104	5.1	2.68	3.56	0.73		8.2	7	8	10	2	10	10
JLT006	Female	48	163	61.4	23.1096	76	31.1	96	59	4.6	1.72	3.99	1.08		6.3	4	6	10	2	6	5
JRZ012	Female	33	152	54.6	23.6323	70	31.8	106	76	4.9	0.82	3.55	1.23		7.4	7	6	10	2	9	7
JSB001	Male	51	170	73	25.2595	86	24.4	108	74	5.1	0.98	4.96	1.68		8.4	10	7	10	6	8	6
JSB002	Male	47	170	72.5	25.0865	85	26	115	75	4.4	1.69	15	11.1		4.6	7	5	1	6	7	6
JSB004	Male	43	185	94	27.4653	90	26.8	143	98	5.1	1.29	5.51	1.37		6.6	3	7	10	3	8	5
JSB007	Male	43	178	75	23.6713	92	17	106	75	5	1.09	3.88	0.99		4.5	4	5	4	5	9	6
JSB014	Male	54	176	80	25.8264	92	30.7	140	100	4.9	0.88	4.77	1.61		8.4	8	9	10	5	9	6
JSB020	Female	55	161	59.5	22.9544	79	24.2	130	80	5.1	0.97	5.22	2.12		8.9	9	10	10	6	9	6
JZJ002	Female	40	171	64	21.8871	84	30	120	80	4.5	0.84	5.03	1.57		7.2	10	8	10	6	2	2
KBS010	Male	48	170	67	23.1834	81	21.5	155	102	7	2.82	4.21	0.88		4.6	3	2	10	6	2	2
KBS017	Male	35	172	54.7	18.4897	70	18.4	117	79	4.7	0.76	3.99	1.74		7.2	5	8	10	2	8	6
KBS020	Male	32	177	72.2	23.0457	79	21.4	116	78	5.2	0.89	3.55	1.42		4	4	3	10	6	2	0
KBS038	Male	55	172	70.8	23.9319	92	20.5	145	91	5.1	1.3	4.12	1.54		7.5	8	7	10	5	7	3
KLS002	Male	48	175	70.4	22.9878	86	18.3	118	65	5.2	1.24	4.25	1.07		7.2	4	5	10	10	9	6
KLS005	Male	33	165	47	17.2635	68	12.2	117	76	4.6	1.39	1.02	1.61		6	5	4	10	0	6	6
KLS009	Male	40	170	67.6	23.391	84	27.4	122	74	5.4	2.13	4.52	1.23		3	2	5	2	4	5	1
KLS019	Female	47	155	55.8	23.2258	73	31.2	100	57	4.7	1.52	3.94	1.85		6.9	9	0	10	2	10	8
KLS020	Female	34	166	53.3	19.3424	69	23.4	100	70	4.7	0.82	4.23	1.67		2	7	8	0.3	29.3	4	0
KLS021	Female	47	165	58	21.3039	75	12.5	112	77	5.7	0.97	3.98	1.17		5.6	5	8	4	6	5	7
KLS023	Female	43	165	51	18.7328	70	22	110	70	4.8	1.26	4.65	1.01		7.2	6	9	10	8	6	4
KLS025	Female	39	158	61.8	24.7556	82	35.2	107	59	4.9	0.87	3.98	1.67		7.5	4	10	10	2	9	6
KLS026	Female	36	156	48.1	19.765	60	26	92	54	4.3	0.87	4.59	1.53		7.7	7	8	10	2	8	7
KQS002	Female	49	163	62.2	23.4107	79	31.1	94	64	5.4	2.39	5.34	1		7.1	4	7	10	2	7	10
KQS015	Female	50	159	58.5	23.1399	74	37.8	148	91	5.3	1.26	4.15	1.36		7.5	5	10	10	4	5	6
KQS017	Female	41	162	60.9	23.2053	76	32.4	110	80	5.1	1.2	3.52	1.3		5.9	4	4	10	0	7	6
KQS019	Female	32	165	60.8	22.3324	75	27	111	81	5	1.41	3.98	1.24		6.2	2	6	10	4	5	7
KQS025	Male	42	176	70	22.5981	75	30.2	122	77	4.8	0.83	5.1	2.16		6.9	5	10	10	2	5	2
KSS009	Female	40	158	46	18.4265	64	17.2	96	56	4.6	1.09	3.99	1.73		4.7	6	0	10	0	0	5
KSS011	Female	36	165	64.4	23.6547	75	30.6	122	84	5.5	1.53	4.01	1.23		7.3	4	10	10	2	6	7
KSS012	Male	34	180	70.8	21.8519	84	17.5	125	83	4.6	0.92	3.54	1.25		4.6	5	4	2	8	7	7
KSSA003	Male	39	175	78	25.4694	89	26	150	106	4.8	1.3	4.02	0.95		4.7	5	10	2	0	6	5
KSSA006	Male	51	176	79.3	25.6005	85	24.4	118	83	5.2	3.92	4.92	0.98		5.5	3	3	10	2	7	4
KSSA009	Female	44	156	60.3	24.7781	78	28.2	118	68	4.9	0.67	4	1.17		6.5	1	9	10	2	6	7
KSSA010	Male	34	170	80.8	27.9585	93	29.1	105	72	5.6	2.97	4.54	0.9		3.7	2	4	3	6	6	4
KSSA011	Male	37	168	60.1	21.2939	77	20.3	116	82	4.7	1.43	0.91	1.08		6.8	7	6	10	2	5	5
KSSA012	Male	31	176	73	23.5666	80	21.6	104	66	5	1.33	4.12	1.15		5.4	3	4	10	8	2	2
KSSA014	Female	38	155	58.5	24.3496	74	32.1	102	59	5.2	0.82	3.88	1.22		6.3	4	4	10	4	8	5
KSSA017	Female	40	153	56.8	24.2642	78	30	128	81	4.2	1.25	3.54	2.53		6.8	1	10	10	4	6	6
KSSA018	Female	40	158	68.3	27.3594	79	36.6	103	61	4.6	1.55	4.51	1.48		7.7	5	10	10	2	9	6
KSSA020	Female	37	160	56	21.875	72	33.5	110	79	5.2	1.72		1.68		6.8	3	7	10	2	7	9
KSSA021	Male	45	178	70	22.0932	77	16.1	117	78	5	1.3	4.72	1.01		4.4	5	5	3	2	7	6
KSSA025	Male	50	165	70.1	25.7484	84	24.4	135	95	6.3	3.77	4.5	0.8		7.1	2	9	10	6	7	6
KSSA028	Male	58	170	72.4	25.0519	86	24	102	65	5	1.05	3.56	1.02		3.3	7	4	0	0	7	4
KSSA029	Male	34	170	76.1	26.3322	96	25.2	127	79	4.6	1.42	4.99	1.2		7.4	6	7	10	6	7	5
KSSA035	Male	45	168	71.5	25.333	91	23	110	68	6.5	1.73	2.72	0.83		6.7	1	10	10	3	8	4
KSSA038	Male	36	172	70.5	23.8304	85	25.4	117	85	4.8	2.36	5.99	1.26		6.5	3	5	10	5	7	7
KSSB006	Female	40	160	51.7	20.1953	65	23.6	101	64	4.9	0.75	4.69	1.69		8	9	6	10	2	9	9
KSSB007	Female	39	157	52	21.0962	70	26.6	102	68	4.6	1.49	3.55	1.22		8.4	7	7	10	8	10	8
KSSB024	Female	40	155	47	19.563	68	24	105	57	4.6	2.67	4.04	1.4		5.6	4	2	10	0	8	6
KSSB027	Female	44	165	57.6	21.157	75	26.5	99	57	4.6	1.31	5.21	1.09		6.4	3	7	10	0	8	6
KSSB028	Female	36	168	55	19.487	68	35.1	114	80	5.2	1.9	5.21	1.29		4.8	1	0	10	2	8	6
KSSB030	Female	44	150	47	20.8889	64	37	101	69	4.3	0.87	3.54	1.66		7.8	4	10	10	2	10	8
KSSB032	Male	37	182	79.8	24.0913	94	19.7	117	85	4.9	3.95	5.06	1.1		5.3	1	0	10	2	9	10
KSSB035	Female	28	161	46.5	17.9391	64	21.1	94	65	4.9	1.29	4.55	1.71		7.4	5	6	10	6	10	6
KSSB036	Female	46	158	59.6	23.8744	77	32.4	128	82	5.5	3.57	4.58	1.06		8.6	9	10	10	2	9	7
KSSB037	Female	35	163	59.9	22.5451	76	30.4	113	73	4.7	1.22	4.77	1.74		6.1	2	8	10	0	5	6
KSSB042	Male	45	167	64	22.9481	82	21.6	126	82	5.4	2.3	4.11	1.29		7	9	5	0.3	60.4	25	0
KSSB044	Male	50	173	78.9	26.3624	91	25.4	139	91	5.4	2.07	4.45	1.05		4.5	4	8	2	4	7	4
KSSB045	Male	50	170	69.4	24.0138	82	22	108	69	4.5	1.56	3.26	0.82		6.5	6	4	10	6	4	5
KSSB046	Male	52	160	60	23.4375	82	24.4	120	80	5	1.48	4.21	1.35		7.6	7	7	10	5	8	8
KSSB050	Female	52	167	76.2	27.3226	89	32.3	103	76	5.3	1.78	5.15	1.29		7.8	7	8	10	4	7	7
KSSB051	Female	58	156	40.2	16.5187	61	17	114	63	4.7	1.19	5.98	1.84		6.7	5	8	10	6	1	4
KSSC007	Male	36	180	83.8	25.8642	95	25.6	126	80	5.6	1.97	4.8	1.09		4.5	6	8	2	2	7	2
KSSC011	Male	47	165	65.1	23.9118	85	25.3	126	76	5.6	2.4	4.56	0.98		7.9	9	8	10	2	7	6
KSSC012	Male	34	186	78.4	22.6616	85	20.4	103	51	4.9	0.61	3.77	1.28		5.2	3	4	6	6	8	5
KSSC027	Female	29	163	51.5	19.3835	66	21.3	95	71	4.9	1.16	5.33	0.95		6.4	3	4	10	8	8	6
KXX005	Female	29	158	53.3	21.3507	70	28.7	82	50	4.6	1.06	4.55	1.6		8.7	8	10	10	4	10	7
KXX011	Female	34	165	49.9	18.3287	66	20.3	107	73	4.6	0.87	3.64	1.13		4.6	2	1	10	1	5	4
KXX015	Female	35	168	52.8	18.7075	67	22.8	114	69	4.6	0.85	3.64	1.44		6.6	6	3	10	2	9	7
KXX017	Female	39	161	51.6	19.9066	64	24.2	96	64	4.8	1.01	4	1.63		8	7	10	10	2	7	7
KXX025	Female	51	160	59.2	23.125	79	31.7	116	71	5	1	4.44	1.44		9.2	10	10	10	2	10	10
KXX026	Male	51	180	86.4	26.6667	98	28.4	118	73	4.8	1.78	4.46	0.97		7	5	8	10	4	5	5
KXX027	Male	58	175	75.2	24.5551	88	19.6	119	77	5	1.35	3.45	1.05		7.4	7	7	10	4	8	4
KYS004	Male	40	172	75	25.3515	80	28	120	80	5.3	1.35	4.78	1		7.7	5	8	10	6	10	5
KYS006	Male	61	168	73.6	26.0771	87	28	107	62	4.9	1.64	5.11	1.3		6	1	8	10	2	6	4
KYS010	Male	31	185	79.9	23.3455	87	21.1	127	77	4.8	1.81	0.89	0.97		6.7	5	5	10	4	8	5
KYS012	Male	37	175	80	26.1224	85	20.5	120	75	5.4	1.66	3.52	0.98		6.6	5	8	10	1	6	3
North0001	Male	38	175	72	23.5102	98		117	75	5.7	0.96	3.79	1.97	1.07	6.7	3	3	10	10	10	5
North0005	Female	31	176	58	18.7242	72	22	120	78	4.2					8.7	9	7	10	6	10	8
North0006	Male	42	170	60	20.7612	80		106	67	4.8	0.84	5.04	2.89	1.63	3.3	3	2	2	10	4	3
North0007	Male	47	168	76	26.9274	86		130	90	6	0.77	4.51	2.4	1.33	6.4	3	6	10	7	7	2
North0008	Female	28	170	64	22.1453	76		100	70	5.1	0.6	4.14	2	1.77	6.7	2	5	10	10	6	7
North0010	Male	42	175	80	26.1224	93		128	88	5.2	1.76	3.82	2.04	1.23	7.2	6	5	10	10	6	4
North0012	Male	29	171.7	90.7	30.7657	108	27.4	125	85	5.7	4.58	4.79	2.56	0.87	7.5	6	7	10	7	9	3
North0013	Female	28	160.6	50.6	19.6182	69.4	22	98	63	4.8	0.92	3.17	1.65	1.1	7.7	4	7	10	10	9	6
North0014	Female	25	160	69	26.9531	105		105	67	4.8	0.8	4.54	2.2	1.57	6.7	3	4	10	9	10	4
North0016	Male	25	175	77	25.1429	86	26	106	68	4.8	1.42	5.04	2.79	1.27	7	5	6	10	7	5	6
North0017	Female	29	159.8	55.8	21.8515	78.3	29.1	102	60	5.1	0.75	3.32	1.92	1.22	7.7	4	8	10	10	9	4
North0018	Female	26	158	51.3	20.5496	63.5	23	105	70		1.01	4.96	3.23	1.36	8.4	5	8	10	10	9	9
North0019	Male	26	178	93	29.3524	92	29	123	82	5	1.51	5.07	2.68	1.31	7.8	4	7	10	10	10	6
North0023	Female	23	163	61	22.9591	76	28	109	58	4.6	1.05	3.4	2.08	0.96	8.35	7	6	10	10	9	7
North0024	Female	31	164.6	63.1	23.29	84	29.7	100	60						7.4	3	7	10	10	8	6
North0028	Male	25	167	70	25.0995	91		120	80	5.13	0.74	3.51	1.14	2.31	5.3	5	5	4	6	9	6
North0030	Male	24	179	59	18.4139	70	23.38	112	88	4.4	0.85	4.58	2.31	1.29	4.8	1	1	10	7	5	2
North0034	Male	26	180	75	23.1481	83	19.9	120	88	5.7	1.01	5.01	2.87	1.3	4.7	8	5	0	10	5	6
North0036	Female	27	160	55	21.4844	78	23.38	112	88	4.4	0.85	4.58	2.31	1.29	6.6	2	6	10	10	8	2
North0037	Male	39	176	84	27.1178	85.8	23.5	126	92	5.3	1.51	3.54	1.59	1.22	5.2	2	4	10	3	3	4
North0038	Male	28	169.7	93.7	32.5369	108.5	29.5	118	66	6	2.04	4.36	2.7	0.98	6.4	1	5	10	9	7	6
North0039	Female	23	160	55	21.4844	77	29.1	111	70	4.3					7.2	3	7	10	10	7	5
North0040	Female	24	161	57	21.9899	70		104	60	5.1					8.15	8	6	10	8	10	4
North0041	Female	24	162	58	22.1003	80	28.1	97	65	6					7.9	7	5	10	10	9	6
North0042	Female	28	160	57	22.2656	69		110	70	4.62	0.92	4.13	3.06	1.45	7.3	5	4	10	9	9	7
North0043	Female	25	158	47.6	19.0675	75	21.4	94	59	4.5					6.5	4	2	10	9	9	5
North0044	Female	21	158	53.6	21.4709	72	29.8	106	72	5.6					6.2	1	4	10	10	7	5
North0048	Female	25	161	47	18.132	63.3	22	112	70	5.3	0.81	4.12	2.23	1.39	5.2	1	2	10	9	4	3
North0050	Male	26	180	70	21.6049	84		118	73	5		4.8	3.7	1.09	3.8	3	4	1	7	9	5
North0051	Male	25	184	90	26.5832	95	25	120	85	5.2					4.6	7	4	0	10	10	4
North0052	Female	25	160	47	18.3594	71	23.8	103	75	5.4					7.2	3	5	10	10	10	6
North0055	Male	27	182	68	20.5289	90		110	70						4.7	8	5	0	7	8	6
North0056	Female	25	160	51	19.9219	90	25.3	111	75	5.8					5.8	1	3	10	9	7	4
North0058	Female	21	172	65	21.9713	77.5	26.6	107	58						8.75	8	7	10	8	10	8
North0060	Male	42	173	79	26.3958	95	24.15	126	81	5.27	1.15	4.8	3.48	1.09	6.3	3	3	10	10	8	3
North0061	Female	25	178	75	23.6713	95	24	125	80	5.2					5.1	5	6	2	8	10	4
North0063	Male	37	168	72.5	25.6874	100	24	120	80	5.2					5.1	5	6	2	8	10	4
North0064	Female	26	161	43	16.5889	76		110	70	4.9	4.8	4	4.3	5	6.1	3	3	10	10	5	4
North0066	Male	25	173	78.2	26.1285	86		114	67	5.7	2.22	4.01	2.25	1.23	3.5	2	5	0	8	10	3
North0067	Male	33	186	92	26.5927	90		120	80						5	5	4	3	9	7	7
North0071	Male	45	175	70	22.8571	80		120	80						2	2	2	2	6	0	0
North0077	Male	36	172	64	21.6333	70		120	80						5.8	4	6	10	8	0	0
North0079	Male	45	174	70	23.1206	90		120	80						3.4	6	2	4	6	0	0
North0080	Male	30	172	70	23.6614	90		120	80						5.6	9	0	10	8	0	0
North0082	Male	25	170	70	24.2215	88	21	120	90	3.9					4.8	4	6	1	10	8	7
North0088	Female	26	162	51.9	19.7759	70	25.3	106	68	4.1	0.8	4.61	3.02	1.4	9.4	10	8	10	10	10	8
North0089	Male	43	168	70	24.8016	95		123	89						8.2	7	7	10	8	10	5
North0090	Female	26	160	46	17.9688	63	20.1	107	78	4.3					8.6	8	6	10	10	10	8
North0091	Male	40	172	83	28.0557	90		128	78	5.63					5.6	3	2	10	9	5	2
North0092	Female	26	160	50.3	19.6484	70		97	62	4.9					7.7	3	8	10	10	9	6
North0093	Female	30	167	65	23.3067	77		98	56						7.3	2	7	10	10	9	6
North0094	Male	23	175	72	23.5102	80		110	70						3.8	9	5	0	10	0	0
North0095	Male	30	177.5	63.4	20.123	78.1	16.7	114	78	5.6	0.54	3.41	2.03	1.41	6.6	6	3	10	9	9	0
North0097	Male	40	161	84.9	32.7534	90	40	120	88	5.18	0.88	7.71	2.33	1.49	2.4	2	2	0	4	8	4
North0098	Male	30	169	71.4	24.9991	86	24	132	88	5.46	0.88	3.97	2.29	1.44	6.9	8	3	10	7	7	3
North0099	Female	32	155	53	22.0604	77	29.4	136	84	5.3	0.92	3.62	2.01	1.5	6.3	2	6	10	10	4	3
North0100	Male	30	158	71.2	28.5211	92	28.4	121	79	5.79	0.7	4.53	2.9	1.2	5.8	3	3	10	10	4	2
North0101	Male	24	168	53.9	19.0972	73	25.2	122	79	5.3	0.95	3.94	2.23	1.38	4.6	4	5	2	5	9	8
North0102	Male	27	168	68.9	24.4118	90	26.6	120	78	5.3	1.83	4.57	2.52	1.22	3.5	4	4	1	4	10	2
North0103	Female	27	164	47.8	17.7722	70	16.8	99	63	4.8	0.66	2.69	1.06	1.28	6.4	2	2	10	10	10	6
North0104	Male	38	175	99	32.3265	105	31	110	70	5	3.06	6.6	4.34	1.25	4.8	4	8	2	5	8	5
North0105	Male	25	161.3	58.2	22.3694	92	24	122	66	4.81	1.1	4.16	2.43	1.28	7.4	5	6	10	10	9	3
North0106	Male	24	172.6	58.2	19.5363	89	20.4	138	88	5.1	0.61	3.74	1.6	1.89	6.4	3	4	10	10	8	2
North0107	Female	43	160	56	21.875	68	27.9	152	104	5.1	1.21	4.26	3.77	1.07	7.6	5	8	10	9	8	3
North0108	Male	32	164	61.7	22.9402	81	18.4	136	82	4.9	0.76	3.99	1.38	1.73	3.7	4	3	2	7	7	3
North0109	Male	23	175	63.5	20.7347	73	17.3	120	80	5.83	0.33	3.11	1.31	1.53	7.1	9	4	10	7	5	3
North0110	Male	41	174	72	23.7812	85		120	80	5.3	1.56	4.53	2.4	0.85	8.5	8	7	10	8	10	7
North0111	Male	41	165	63	23.1405	80	24.8	112	80	5.2	1.95	5.52	2.95	1.69	8.4	9	8	10	10	6	4
North0112	Male	43	180	90	27.7778	100	30	120	75	6.06	3.18	6.51	3.24	1.12	6.8	6	5	10	8	6	2
North0113	Male	37	179	94.2	29.3998	95	24.4	136	90	5.1	2.72	5.63	3.87	0.84	3.3	3	3	0	5	10	6
North0114	Male	44	171.5	84	28.5595	101	26.9	135	82	5.8	2.14	6.23	4.63	0.99	8.8	8	8	10	7	10	9
North0115	Female	52	156.5	52.9	21.5987	72.2	30.8	108	68	4.6	0.77	4.9	2.93	1.77	7.6	4	6	10	10	8	7
North0116	Female	39	157	50.9	20.6499	73.5	25.6	102	62	4.79	0.57	4.03	2.42	1.49	8.9	9	7	10	10	10	7
North0117	Male	36	170	82.5	28.5467	94	27	120	80	4.5	1.11	5.6	2.8	1	4	4	5	0	7	9	6
North0118	Male	30	177	75	23.9395	93	22	118	78	4.57	1.53	4.8	2.16	1.56	4.2	3	6	0	9	9	6
North0119	Male	27	181	82	25.0298	84	22.3	118	75	4.7	1.05	3.96	2.52	1.28	8.6	9	7	10	10	10	4
North0120	Male	28	179	71	22.1591	76		134	88	3.88	1.04	4.85	2.98	1.22	8.5	9	7	10	10	8	5
North0121	Male	45	169	79.6	27.8702	86.5	28.5	132	88	4.8	1.2	3.54	2.44	0.89	7	7	3	10	4	10	6
North0122	Female	27	154	52.6	22.1791	72.1	30.7	108	75	5.1	1.09	4.83	3.31	1.37	6.5	4	3	10	9	6	6
North0123	Female	27	159	44	17.4044	64.7	21.8	116	64	4.4	0.76	3.53	1.99	1.37	8.9	8	8	10	10	9	8
North0124	Male	35	170	67.3	23.2872	83.7	21.9	114	64	5.2					7.2	7	5	10	9	6	3
North0125	Female	37	167.5	68.9	24.5578	80.5	30.1	106	78	4.6	1.66	3.97	2.59	1.02	6.7	1	7	10	10	6	5
North0127	Female	35	162	47.8	18.2137	67.5	21.5	94	64	4.9	0.57	3.56	1.74	1.47	6.8	4	5	10	10	6	4
North0128	Male	31	176	66.3	21.4037	80.6	16.3	116	82	4.1	1.01	4.07	2.88	0.99	4.7	4	0	10	3	5	1
North0129	Female	25	168	62.3	22.0734	77	31.2	120	70	5.53	0.47	3.64	2.19	1.43	6.1	3	2	10	8	7	6
North0130	Female	41	167	104.7	37.5417	122.7	43.9	118	88	5	1.74	4.81	3.49	1.06	6.5	2	6	10	8	10	1
North0131	Male	35	179.3	59	18.3523	72	10.5	122	84	5.1	0.78	4.15	2.83	1.11	6.7	4	6	10	6	9	2
North0132	Male	34	171.8	70.8	23.9876	87.6	22.6	112	84	4.7	11.18	5.57	1.6	0.9	5.9	2	5	10	6	6	3
North0133	Male	36	169	69.9	24.4739	83.2	22.3	112	74	4.7	0.53	5.7	3.99	1.6	7.3	2	8	10	10	7	6
North0134	Female	28	169.5	50.3	17.5077	64.2	17.2	112	78	4.4	0.71	3.79	1.89	1.64	7.1	4	6	10	10	10	1
North0136	Female	28	162	63.4	24.1579	74	32.7	100	62	5.2	0.66	4.56	2.94	1.51	7.8	4	8	10	10	9	5
North0137	Female	31	167	59.2	21.227	78.4	25.5	102	74	4.6	0.59	4.7	2.75	1.09	4.7	4	5	3	9	9	2
North0138	Male	24	179	71.6	22.3464	81	19.5	123	70	5.57	0.53	4.32	2.32	1.6	4.7	8	5	1	8	8	2
North0141	Female	28	161	52.5	20.2538	67.5	25.8	102	68	4.7	0.68	3.26	2.17	1.07	7	3	5	10	10	10	4
North0142	Female	27	175	65.6	21.4204	81.3	30.2	110	78	4.2	2.75	4.36	2.64	1.04	6.6	3	3	10	10	8	6
North0143	Female	33	156	42.9	17.6282	70.7	23.3	102	74	4.4	1.27	4.61	2.92	1.41	7.3	5	5	10	8	10	5
North0145	Female	28	165	55	20.202	74		100	65	5	0.6	3.1	1.5	1.2	8.7	10	7	10	8	10	5
North0147	Female	22	155	50.5	21.0198	70	28.9	109	67	4.8	0.55	4.31	1.64	1.86	6.6	4	2	10	10	10	4
North0149	Male	23	181	64.3	19.627	74	19	131	71	4.9	0.87	3.48	1.34	1.5	5.4	6	5	3	10	10	3
North0150	Female	45	161	77	29.7056	86	32.9	118	77	5.3	6.31	5.17	2.59	1.55	5.2	2	1	10	10	3	3
North0154	Male	45	161.6	62.9	24.0862	92	25.2	133	85	4.82	1.46	3.79	1.7	1.39	3.8	3	5	2	6	5	5
North0155	Male	43	166.4	68.5	24.7391	95	29.4	106	60	5.63	0.85	4.64	3	1.3	8.75	9	8	10	7	10	5
North0157	Male	24	174.3	58	19.0912	84	16.1	124	73	4.6	1.77	3.47	1.7	1.01	4.5	6	5	1	8	8	4
North0158	Male	24	175.2	79.3	25.8348	88	21.8	149	90	5.01	0.86	3.17	1.6	1.22	7.4	8	4	10	6	9	5
North0159	Female	25	157.5	60.6	24.4293	76	28	114	66	4.63	1.21	5	2.9	1.53	5.9	2	4	10	9	5	3
North0160	Female	45	155.6	55.8	23.047	80	27.9	124	84	4.74	0.49	3.26	1.1	1.92	6	3	4	10	7	6	3
North0161	Female	26	163	55	20.7008	79		110	70						7.4	3	7	10	10	9	5
North0163	Male	38	178	74	23.3556	85.8	20.7	113	67	6	3.2	4.53	2.29	1.13	3.6	4	5	1	6	5	4
North0164	Male	32	188	85	24.0493	86	21	118	88	6					7.1	4	6	10	10	5	6
North0165	Male	27	179	68	21.2228	106	26	121	80						6.5	5	6	10	3	5	5
North0166	Female	28	163	60	22.5827	73	32.4	109	77	4.8					7.2	3	5	10	10	10	6
NSY 0001	Female	34	156	52.6	21.6141	72.7	27.3	120	75	6.2	1.01	4.46	2.66	1.36	7.3	4	6	10	10	6	6
NSY 0002	Female	50	161	60.1	23.1858	79.3	33	115	75	5.2	0.44	4.88	2.97	1.52	8.8	8	8	10	8	10	8
NSY 0003	Female	51	159	51.15	20.2326	69	31.3	108	60	4.9	0.77	4.53	2.75	1.44	9.1	9	7	10	10	9	10
NSY 0004	Female	43	160.5	60.4	23.447	72	30.4	110	65	4.5	0.92	4.63	2.98	1.41	7.8	5	6	10	8	9	8
NSY 0005	Female	54	160	59.5	23.2422	77.6	29.2	150	90	5.21	1.28	5.57	3.43	1.56	8	9	4	10	10	7	7
NSY 0006	Male	43	169	62.45	21.8655	75.8	16.4	105	75	4.6	2.01	5.71	3.58	1.37	4.6	5	4	1	10	9	6
NSY 0007	Female	64	155.5	58.2	24.0692	80	32.8	125	65	6.5	1.05	4.78	2.42	1.26	9.1	9	8	10	10	10	7
NSY 0008	Female	42	163.5	63.65	23.8102	78	30.3	120	70	5.2	0.72	5.54	3.28	1.53	8.4	8	5	10	8	10	10
NSY 0009	Female	44	155.5	47.5	19.6441	68	24.4	90	75	4.9	0.84	4.47	2.62	1.22	8.7	8	8	10	10	9	6
NSY 0010	Female	57	159	57	22.5466	88	29.4	125	75	6.4	1.21	6.84	4.5	1.58	8.85	9	6	10	10	8	10
NSY 0011	Female	43	154	43.65	18.4053	65.3	20.5	105	75	6.9	0.57	5.23	3.35	1.54	8.9	9	7	10	10	9	8
NSY 0012	Male	24	164	60.35	22.4383	79.6	18.2	135	75	5	1.01	7.88	6.55	0.92	6.3	3	3	10	10	10	1
NSY 0013	Male	35	177.5	72.6	23.043	87.6	21.4	135	80	5.44	1.34	3.69			7.3	5	8	10	10	3	4
NSY 0014	Male	55	175.5	70.15	22.7758	83.7	19.6	135	90	7.8	1.83	4.97	3.36	1.14	7.2	4	6	10	10	7	4
NSY 0015	Female	51	156.8	57.4	23.3464	73.7	31.4	115	70	5.2	1.62	6.36	4.32	1.48	8.85	8	6	10	10	10	9
NSY 0016	Female	24	162	61.15	23.3006	77	31.9	115	90	5.3	0.69	4.35	2.63	1.51	7.1	4	3	10	10	10	7
NSY 0017	Female	65	156	51.75	21.2648	76.5	27.2	125	80	5.6	1.82	6.36	3.95	1.5	7.95	7	7	10	10	5	5
NSY 0018	Female	52	154.7	54.95	22.9608	74	30.8	95	75	5.9	1.09	3.92			6.3	3	2	10	9	7	7
NSY 0019	Male	23	177.5	56.3	17.8695	68	14.6	115	70	5.3	1.54	4.18	2.56	1.33	8.7	8	8	10	10	10	5
OSY 0001	Female	53	160	66.9	26.1328	85	38.1	120	80	5.3	1.05	5.38	3.18	1.72	8.35	5	6	10	10	10	10
OSY 0002	Male	34	182	101.8	30.733	101.6	29.2	125	75	6.2	1.84	5.87	3.99	1.19	8	5	7	10	10	10	6
OSY 0003	Female	59	153	62.6	26.7419	84.5	37.2	150	100	5.3	1.44	5.22	3.12	1.47	7.6	5	4	10	10	10	8
OSY 0004	Female	48	162	63	24.0055	77	33	105	73	5.5	1.6	4.5	2.5	2.02	8	5	7	10	10	8	8
OSY 0005	Male	28	171	81.1	27.735	93.3	25.1	137	90	4.6	2.22	5.39	4.08	1.62	7.9	6	5	10	10	10	7
OSY 0006	Male	34	175.5	80.1	26.0063	91	24.5	150	105	5.5	2.04	4.84	3.08	1.17	7.4	4	6	10	9	9	6
OSY 0007	Male	30	174	86.85	28.6861	99.4	26.1	135	90	5	3.18	5.83	3.44	1.11	7.2	5	5	10	8	9	5
OSY 0008	Male	45	165	68.5	25.1607	88.3	23.6	120	70	6.5	2.49	4.92	3.29	0.92	7.4	4	5	10	10	10	6
OSY 0009	Female	47	155.7	68.8	28.3799	79.5	36.6	105	75	5.5	0.6	4.6	2.87	1.25	8.1	6	6	10	10	10	7
OSY 0010	Female	43	156.5	68.7	28.0497	95.4	38.2	135	86	4.6					7.55	5	5	10	7	10	8
OSY 0011	Female	43	168.4	92	32.4417	98	44.9	150	90	5.5	2.19	5.38	3.64	1.36	8.25	5	7	10	9	10	9
OSY 0012	Female	52	154.6	65.85	27.551	86.6	38	135	88	5.2	2.73	5.33	3.14	1.44	7.7	5	5	10	10	10	6
OSY 0013	Male	48	172	88.25	29.8303	99.6	28.6	150	105	8.2	3.23	6.79	4.64	0.92	6.2	3	5	10	8	3	5
OSY 0014	Female	53	159.5	67.1	26.3755	84.5	38.1	120	90	5	1.19	4.32	2.71	1.02	8.3	6	7	10	10	10	7
OSY 0015	Female	36	153	62.9	26.87	80	37.7	105	75	5.5	0.64	4.64	2.63	1.68	8.7	8	7	10	10	10	7
OSY 0016	Female	46	163	66.5	25.0292	83.3	36.3	120	75	5.6	2.05	5.83	4.26	1.12	7.4	4	6	10	8	10	6
OSY 0017	Female	31	160.3	73.7	28.6814	88.4	41.9	105	75	5.5	0.75	4.9	3.38	1.28	7.5	5	5	10	10	8	7
OSY 0018	Male	34	172	81.1	27.4135	95.7	30.8	120	100	4.6	1.17	4.23	2.82	0.93	7.7	4	7	10	10	9	6
OSY 0019	Female	42	158.4	73.2	29.1743	94.8	40.9	150	100	4.8	1.62	5.32	3.62	1.14	8.45	5	7	10	10	10	10
OSY 0020	Female	43	150	66.7	29.6444	93	41.2	135	90	6.8	0.97	4.8	3.8	1.15	7.8	4	6	10	10	10	8
OSY 0021	Male	28	175	75.7	24.7184	86	23	140	90	5.3	2.55	5.24	3.49	0.94	7.5	6	4	10	10	7	8
OSY 0022	Female	41	156	72.25	29.6885	93.6	41.4	135	90	5.6	1.77	5.04	3.5	0.87	8	3	8	10	10	10	8
OSY 0023	Female	51	159	69.8	27.6097	85.4	40.3	120	75	5.47	0.62	5.29	3.31	1.7	8.65	8	7	10	10	10	6
OSY 0024	Male	52	167	72.05	25.8346	97	22.4	115	75	5.5	3.67	5.97	4.04	0.89	5.3	8	2	3	10	8	6
OSY 0025	Female	34	162.6	74.7	28.254	88.9	40.3	120	70	5.6	0.71	4.91	3.23	1.25	6.4	3	4	10	10	4	6
OSY 0026	Female	32	167.7	86.45	30.7396	92.6	43	105	80	6.97	2.1	6.3	2.63	1.41	7.8	5	6	10	10	6	10
OSY 0027	Female	44	162.5	65.25	24.7101	83.8	35.4	120	70	5.4	1.97	5.87	3.98	1.06	8.2	5	8	10	10	10	6
OSY 0028	Female	39	159	66.25	26.2055	86.2	36.9	120	75	4.7	1.79	3.04	1.54	0.86	7.6	4	6	10	10	9	7
OSY 0029	Female	39	154.1	70.15	29.5408	91.9	41.7	105	75	4.6	2.9	6.12	3.57	1.19	7.2	6	4	10	8	10	4
OSY 0030	Female	44	159	78.2	30.9323	102.4	42.2	120	75	9	2.17	2.81	1.6	0.59	9	7	8	10	10	10	10
OSY 0031	Male	38	171	82.25	28.1283	97.5	26.3	135	90	5.7	3.48	4.57	2.37	1.08	6.9	1	7	10	8	10	5
OSY 0032	Female	57	158	94.65	37.9146	108	50.7	135	80	6.1	1.91	5.81	3.99	1.39	7.4	3	7	10	10	8	6
OSY 0033	Male	41	182	127	38.3408	124	38.9	120	90	7.1	2.73	3.85	2.28	0.93	7.5	5	8	10	8	7	4
OSY 0034	Female	49	168.4	73.9	26.0592	92	37.5	120	75	5.9	2.66	4.7	2.57	1.04	7.6	5	6	10	10	9	5
OSY 0035	Female	37	152.5	63.15	27.154	87.5	35.2	105	88	4.6	3.06	5.35	3.53	0.9	8.2	6	7	10	10	8	8
OSY 0036	Male	37	176.4	83.85	26.9467	95.1	24.6	135	90	5.7	2.68	2.79	1.05	0.68	7.95	7	7	10	8	8	5
OSY 0037	Female	45	162.2	85.2	32.3846	90.2	46.9	125	90	6.4	2.19	5.55	3.28	1.49	7.85	4	6	10	10	10	7
OSY 0038	Female	44	153.8	63.85	26.9928	79.2	38.2	120	70	4.6	1.67	5.23	3.16	1.22	8.65	7	6	10	10	10	10
OSY 0039	Female	43	157	71.4	28.9667	91.5	39.2	110	80	5.9	0.99	4.72	3.11	1.34	7.9	4	7	10	10	10	7
OSY 0040	Female	31	164.5	74.4	27.4942	91.6	36.7	120	75	4.9	1.67	3.8	2.38	0.97	8	3	8	10	10	8	10
OSY 0041	Female	33	169	90.55	31.7041	103.2	46.2	110	80	5.03	2.32	4.92	2.95	1.25	6.6	3	4	10	10	8	4
OSY 0042	Female	33	166	66.2	24.0238	81	31.2	105	75	5.2	1.51	3.91	1.85	1.43	7.9	7	4	10	9	10	8
OSY 0043	Female	46	157	63.75	25.8631	86.6	36.8	120	80	6.1	0.82	5.8	3.72	1.68	7.8	6	6	10	8	9	7
OSY 0044	Female	23	164.4	84.35	31.2091	97.1	42.4	130	75	4.6	1.8				8	5	6	10	10	9	8
OSY 0045	Male	39	170	80.65	27.9066	99.2	21.6	155	90	6.5	4.3	5.05	2.4	1.02	7.6	5	8	10	7	10	3
OSY 0046	Male	29	175	83.65	27.3143	97.9	25.6	120	90	5.2	3.45	4.35	2.56	1.05	6	4	2	10	6	9	3
OSY 0047	Female	43	164	66.05	24.5576	81.2	35.3	105	75	5.9	1.18	5.5	3.5	1.2	8	3	8	10	10	8	10
OSY 0048	Female	56	155.1	66.7	27.727	87.7	40.9	120	90	4.9	1.4	5.6	3.76	1.16	7.55	5	7	10	10	7	4
OSY 0049	Female	50	162	71	27.0538	86.5	40	106	75	5.9	0.8	5.3	3	1.74	8.5	7	7	10	10	9	8
OSY 0050	Female	51	158	62.1	24.8758	83.2	38.2	105	75	5.5	1.7	5.37	3.49	1.26	6.5	8	5	4	10	10	7
OSY 0051	Female	46	160	89.95	35.1367	107	50.4	120	85	4.9	0.83	4.58	2.88	1.6	7.4	7	1	10	10	10	8
OSY 0052	Male	39	175	97.15	31.7224	101.4	28.8	135	80	5.4	1.78	3.93	2.66	0.85	5.8	7	7	2	10	10	4
OSY 0053	Female	56	159	66	26.1066	87.8	36.1	150	80	8	0.98	3.82	2.07	1.53	8.2	4	8	10	8	10	10
OSY 0054	Male	32	186	110.95	32.0702	114	32.2	135	90	5.8	0.59	4.43	3.01	1.15	6.7	4	4	10	8	10	3
OSY 0055	Male	55	178	97.85	30.8831	113.4	30.1	140	105	7.1	1.62	8.23	6.15	1.1	6.9	6	2	10	10	10	3
OSY 0056	Male	47	178	87.1	27.4902	94.7	25.6	150	105	5.5	6.25	5.12	2.48	0.9	5	5	6	3	5	10	4
OSY 0057	Female	37	160.4	74.25	28.8594	100.7	40.6	120	80	5.8	2.92	5.15	3.02	1.07	6.6	2	3	10	10	9	7
OSY 0058	Male	36	173.7	96.55	32.0002	110.2	31.8	150	110	5.2	1.11	5.2	3.36	1.31	8.3	7	7	10	10	10	5
OSY 0059	Female	28	160.4	100	38.8679	114.4	53.2	135	98	4.6	1.64	4.89	2.79	1.5	7	5	6	10	6	9	3
OSY 0060	Female	58	161.2	72.85	28.0349	92	41.7	135	80	6.98	2.36	4.51	2.34	1.1	7.35	4	7	10	8	8	4
OSY 0061	Male	35	167.4	78.25	27.9237	88	24.3	128	92	5.79	1.3	4.32	2.68	1.16	5.4	3	0	10	6	10	2
OSY 0062	Male	38	172.3	94.3	31.7644	108.3	33	135	100	6.89	2.09	5.01	3.02	0.88	7.4	2	7	10	9	10	7
OSY 0063	Male	32	180.5	100.7	30.9083	102.8	28.3	120	90	5.72	1.98	5.59	3.86	1.16	2.7	2	2	0	8	9	2
OSY 0064	Male	42	170.5	85	29.2395	103	27.3	135	105	4.6	1.4	6.22	4.72	4.72	6.6	10	7	3	7	10	6
OSY 0065	Male	36	178.5	96.65	30.3337	105.1	31.1	135	90	4.9	1.08	3.91	2.59	0.93	5.15	3	5	3	10	8	7
OSY 0066	Male	32	181.5	118.05	35.8354	113.2	34.9	165	100	6.1	5.15	4.24	2.01	0.72	4	1	4	2	10	10	4
OSY 0067	Female	44	157.7	62.25	25.0309	82.7	33.4	120	90	4.6	1.87	4.72	2.83	1.2	7.25	3	7	10	10	5	6
OSY 0068	Male	44	170.3	92.7	31.9632	113.5	30	130	90	6.57	2.57	4.6	3	1.09	4.9	3	7	4	8	5	4
OSY 0069	Female	45	155	70.4	29.3028	91.6	37.9	120	75	5.5	2.99	4.27	2.52	0.89	7.55	5	6	10	10	10	2
OSY 0070	Female	46	160.9	78.25	30.2254	92	42.7	150	105	5.2	1	3.27	2	0.93	7.95	5	4	10	10	10	10
OSY 0071	Male	25	168	82.6	29.2659	98	27.7	135	85	5.1	1.96	6.67	5.15	1.56	7.9	6	6	10	10	10	5
OSY 0072	Male	40	166.2	80.5	29.143	99.7	22.4	135	90	5.86	2.6	6.96	4.82	1.49	6.7	2	4	10	10	8	7
OSY 0073	Male	38	167	75.9	27.215	91.8	22.1	135	105	6.7	3.89	5.27	3.04	1.06	7	9	4	10	4	6	4
OSY 0075	Male	32	162.4	112.8	42.7698	128.5	41.8	120	85	7.45	1.17	6.75			6.3	2	5	10	8	8	3
OSY 0076	Female	39	157	72.9	29.5752	88.7	42.8	110	80	5.35	1.01	3.75			7.4	2	7	10	8	9	8
OSY 0077	Female	32	165.2	69.8	25.5762	89.5	39	105	75	4.6	3.62	5.1	2.42	1.6	7.3	4	6	10	10	8	5
OSY 0078	Male	53	167	74.05	26.5517	93.5	25.7	135	100	6.8	3.03	6.22	3.97	1.36	5.7	5	8	2	10	10	5
OSY 0079	Female	48	157.4	70.9	28.6178	96	43	124	85	5.74	0.75	4.86	2.84	1.41	7	3	6	10	10	7	5
OSY 0080	Female	40	162.7	61.45	23.2138	86.1	35	150	100	5.19	2.05	5.43	3.48	1	7.6	5	5	10	10	10	6
OSY 0081	Male	37	176	91.4	29.5067	95.1	28	130	90	8.58	5.53	6.39			8.35	7	6	10	10	9	7
OSY 0082	Male	30	175	93.95	30.6776	107.6	31.8	135	105	5.8	1.58	4.8	3.02	1.23	7.7	5	6	10	10	10	4
OSY 0083	Male	35	173.5	104.7	34.7815	113.4	35.6	144	100	6.36	3.72	4.94	2.47	1.58	5.3	3	6	4	10	8	5
OSY 0084	Male	25	163	71.85	27.0428	97.4	23.3	115	75	4.5	0.79	5.66	3.87	1.28	6.4	3	6	10	10	6	0
OSY 0085	Female	47	160	69.75	27.2461	94.4	41.1	120	80	6.9	0.99	4.23	2.76	1.12	7.4	1	7	10	10	9	9
OSY 0086	Male	21	179.5	81.05	25.155	88.4	29.6	135	100	4	1.17	3.54	2.03	1.16	7.45	5	7	10	10	5	4
OSY 0087	Male	40	177	75.2	24.0033	90.4	20.9	135	90	5.4	0.75	5.06	3.41	1.47	7.1	6	5	10	10	5	4
OSY 0088	Male	31	171	88.45	30.2486	102.5	30.4	110	85	6.1	2.24	3.92	2.23	0.8	4.5	4	3	3	8	8	6
OSY 0089	Male	32	184.5	101.2	29.7295	99.8	29	130	82	5.36	0.27	5.24	3.09	1.65	8.5	9	6	10	10	9	6
OSY 0090	Female	31	154	62.3	26.2692	87	37.4	110	70	4.65	2.48	4.59	3.32	1.12	8.55	8	7	10	10	8	7
OSY 0091	Male	22	185	117.1	34.2148	110	33.4	135	80	4.5	1.01	5.63	4.17	1.29	8	6	6	10	10	10	6
OSY 0092	Female	47	160	83.8	32.7344	94.5	44.5	115	80	4.96	2.28	4.84	2.89	0.81	6.9	3	5	10	9	10	4
OSY 0093	Female	34	167	77.75	27.8784	91	37.6	110	75	5.44	1.7	3.73	1.78	0.77	7.3	3	7	10	10	8	5
OSY 0094	Male	51	176.2	103.75	33.4177	115	32.1	140	98	6.88	4.73	5.17	3.09	0.8	4.95	3	6	3	8	10	4
OSY 0096	Female	64	163.3	74.85	28.0685	100.6	42	135	70	5.3	1.17	4.97	3.2	1.1	7.95	4	7	10	10	10	6
OSY 0098	Female	53	162	83.75	31.9121	102	44.6	115	80	5.43	1.67	5.46	3.41	0.95	7.1	2	6	10	10	7	7
OSY 0099	Male	28	181	124.6	38.033	118	38.8	150	95	6.94	3.61	5.08	3.29	0.85	7.25	3	6	10	10	8	5
OSY 0100	Female	33	159	81.4	32.1981	90	47.4	120	75	5.61	1.73	5.5	3.95	1.09	7.35	3	5	10	10	10	6
OSY 0101	Female	23	162.8	64.5	24.3361	77.7	34.1	100	70	4					7.5	3	7	10	8	10	7
OSY 0102	Male	21	175.5	96.1	31.201	102.6		135	90	5.2	1.38	5.19			6.8	4	5	10	10	4	6
OSY 0103	Female	29	161.4	77.7	29.8273	94.8	42.4	120	80	5.1	1.61	3.95	2.77	0.96	7.6	3	8	10	10	10	4
OSY 0104	Male	35	175.8	89.35	28.9106	99.6	25.3	120	75	7.28	6.19	5.43	3.28	0.97	7.1	3	6	10	10	8	5
OSY 0105	Female	42	172.5	87.7	29.4728	97	41.6	120	85	4	1.52	4.83	2.9	1.6	7.6	5	6	10	10	9	5
OSY 0106	Female	26	159	78.2	30.9323	97	44.7	115	80	5.28	3.29	5.87	3.1	1.27	6.8	3	3	10	9	10	7
OSY 0107	Female	57	158	62.05	24.8558	89	35.7	120	80	7	1.48	5.7	3	1.3	9.05	8	7	10	10	10	10
OSY 0108	Female	29	158	72.05	28.8616	94	41.1	130	90	7.97	2.65	4.48	2.71	1.27	8.5	8	7	10	10	10	5
OSY 0109	Male	40	170.3	103.45	35.6698	113	31	110	80	4.81	2.27	4.64	2.73	0.87	6.9	3	6	10	10	9	2
OSY 0110	Female	41	155	64.85	26.9927	90	36.4	120	80	5.84	0.56	5.22	3.86	1.09	8	2	8	10	10	10	10
OSY 0112	Female	61	150.8	58.35	25.6589	85	36.4	115	70	5.3	2.42	4.8	2.44	1.42	8.05	5	6	10	10	10	7
OSY 0113	Male	28	179	100.1	31.2412	103	32	125	90	5.53	1.32	4.36	2.79	0.97	8.15	8	6	10	10	10	3
OSY 0114	Female	57	154	61	25.721	90	36.9	130	70	5.3	4.21	5.29	2.04	0.78	7.8	4	8	10	8	10	6
OSY 0115	Male	42	176.6	88.25	28.2965	102.4	33.4	110	75	5.5	2.04	6.98	5.38	1.03	6.8	5	6	10	8	4	4
OSY 0116	Male	21	180.3	153.35	47.1729	152	46.8	135	90	4.76	3.18	4.21	2.33	0.88	5.65	4	4	4	9	10	8
OSY 0117	Female	44	155	59.5	24.7659	77.5	32.5	105	70	3.9	1.6	4.96	3.4	1.21	7.9	3	7	10	10	9	10
OSY 0118	Female	52	161.5	63.15	24.2119	82	33.6	100	70	5.3	1.8	5.9	3.18	1.99	8.35	5	8	10	10	8	8
OSY 0119	Male	29	173	135	45.1068	127	45.7	165	105	5.8	0.8	3.5	1.78	1.43	6.2	3	1	10	10	9	5
OSY 0120	Female	36	156	74.4	30.572	96	41.4	130	85	5.9	3	3.68	1.4	0.92	6.6	3	4	10	10	5	7
OSY 0122	Female	31	163	80.5	30.2985	99	41.9	105	75	5.5	0.94	4.74	3.44	1.35	6.8	5	6	10	2	8	5
OSY 0124	Female	30	166	103.15	37.4329	113	52.7	120	90	5.2	1.28	5.86	4.24	1.34	7.2	2	7	10	6	10	8
OSY 0125	Female	58	152	56.8	24.5845	86	32.8	130	80	5.9	4.35	7.26	4.49	1.73	6.9	2	7	10	9	5	7
QDC0001	Female	36	156	64	26.2985	87	32.8	108	67	4.78	0.95	2.85	1.17	1.25	5.6	1	3	10	10	4	4
QDC0002	Female	36	155	64	26.6389	80		126	85	4.89	1.36	4.65	2.69	1.34	6.6	7	0	10	10	6	6
QDC0003	Female	34	155	52	21.6441	79	25.8	90	60	4.59	0.64	3.93	1.91	1.73	7.2	3	6	10	10	7	7
QDC0004	Female	37	158	61	24.4352	82	28	88	50	4.92	0.42	3.25	1.82	1.24	7.6	5	7	10	10	6	6
QDC0005	Female	41	145	41	19.5006	65	23.2	99	65	5.02	0.72	3.86	2.5	1.03	7.8	5	7	10	10	7	7
QDC0006	Female	34	164	68.9	25.6172	81	31.7	122	79	4.82	2.01	4.25	2.06	1.28	7.2	1	8	10	10	7	7
QDC0007	Female	38	155.5	57.9	23.9452	82	30.1	105	73	4.36	2.43	3.65	1.51	1.04	8	5	7	10	10	8	8
QDC0008	Female	39	169	60.3	21.1127	85		95	65	5.78	1.61	4.8	2.61	1.46	5.6	2	2	10	5	6	7
QDC0009	Female	38	149.5	47	21.0288	72		98	54	4.72	0.66	4.42	2.39	1.73	3.3	3	0	0	10	8	9
QDC0010	Female	44	155	53.3	22.1852	77	27.4	97	67	5.16	3.03	4.46	2.1	0.98	7	8	0	10	10	7	7
QDC0011	Female	46	166.5	65.2	23.519	83	29.8	120	69	5.08	1.03	4.68	2.83	1.38	6.9	4	5	10	10	5	6
QDC0012	Female	49	155	58.1	24.1831	89	27.8	120	70	4.74	2.46	4.9	2.81	0.97	8.4	7	7	10	10	9	7
QDC0013	Female	42	160	49	19.1406	70	18.7	106	59	4.81	0.57	4.66	2.67	1.73	7.2	9	0	10	10	7	7
QDC0014	Female	35	162	51.5	19.6235	72	25.7	120	66	5.6	0.57	3.04	1.45	1.33	7.9	5	7	10	10	7	8
QDC0015	Female	51	149	48	21.6206	62	27.3	98	60	4.75	0.73	5.37	3.24	1.8	8.6	9	4	10	10	10	10
QDC0016	Male	50	173	81	27.0641	110	25.5	95	60	5.24	1.74	5.13	3.22	1.12	3.1	5	0	0	10	6	5
QDC0017	Male	34	172	62	20.9573	82	19.8	108	66	4.61	0.79	4.73	3.05	1.32	6.5	4	3	10	9	6	6
QDC0018	Female	45	162	85	32.3884	100		110	80						4.6	5	4	2	8	7	7
QDC0019	Female	38	145	45	21.4031	77	29.5	98	63						5.6	1	3	10	10	4	4
QDC0020	Female	51	160	50	19.5312	90	34.6	110	80	4.7	1.11	4.58	2.85	1.23	7.9	8	3	10	10	8	9
QDC0021	Male	41	166.5	80.1	28.8938	75	28.3	116	80						6.2	4	3	10	8	5	5
QDC0022	Female	41	160	55	21.4844	80		110	70						7	7	0	10	10	8	8
QDC0023	Male	37	175	80	26.1224	106	30.3	110	80						4.8	4	7	2	9	7	4
QDC0024	Male	54	173	70	23.3887	80		110	80						5.6	5	5	10	4	0	0
QDC0025	Female	45	160	55	21.4844	70		110	70						5.2	4	4	10	6	0	0
QDC0026	Female	41	170	72	24.9135	85	29.7	115	70	5.16	1.66	4.3	2.53	1.02	7	7	10	10	6	0	0
QDC0027	Male	27	174	74.2	24.5079	89	24	110	80						7	10	7	4	9	10	5
South0001	Male	33	175	78	25.4694	97		150	102	5.21	2.25	6.64	3.6	1.25	5.1	4	8	1	9	9	6
South0002	Male	36	163	54.9	20.6632	76	23.6	110	70	5.39	0.95	4.9	2.71	1.76	8.3	5	7	10	10	10	9
South0003	Male	39	165	67	24.6097	88	24.6	116	75	5.65	12.74	5.11	1.51	0.77	5.5	5	3	10	1	5	3
South0004	Male	31	169	87	30.4611	110	30.4	110	67	6	7.68	4.64	1.38	0.79	4.4	1	7	2	10	9	3
South0005	Female	22	168	57	20.1956	74	21	95	58	4.01	0.62	4.03	2.35	0.99	6.6	3	4	10	10	10	2
South0006	Male	25	179	67.5	21.0668	74		123	60	5.5	0.79	3.74	2.14	1.24	8.5	8	8	10	10	8	5
South0008	Female	29	170	64	22.1453	79	29.2	102	60	5.56	1.27	3.17	1.78	0.91	5.7	3	2	10	9	6	2
South0009	Female	40	169	67.6	23.6686	86		133	87	5.53	1.38	5.61			7.5	5	7	10	7	9	5
South0012	Male	56	165	67	24.6097	85	25	136	82	6	0.99	6.31	4.41	1.45	8.1	8	5	10	10	9	6
South0014	Male	24	174	71	23.4509	81.9	21	115	68						5.7	10	4	4	6	5	6
South0015	Female	24	154.5	42.2	17.6789	61.2	21.1	108	66	5.5	0.68	3.53	0.58	1.44	6.2	1	6	10	8	6	4
South0016	Male	31	170	81.6	28.2353	90.7	31.2	120	85	4.2	1.95	4.96	3.65	1.12	6.3	10	5	3	8	10	5
South0017	Female	25	156	38	15.6147	60	14.1	100	42	5	0.67	4.3	1.97	1.97	6.6	1	7	10	10	6	4
South0019	Female	29	158	46	18.4265	64	18.5	111	54	4.8	0.97	3.9	3.05	1.04	6.7	7	4	10	7	5	3
South0023	Female	32	160.7	51	19.7487	70.1	25	100	65	5.7	2.09	4.18	2.23	1.23	6.8	1	6	10	10	8	6
South0024	Female	27	160.2	70	27.2755	86.2	25.6	149	68	5.2	0.75	3.38	1.81	1.31	6.9	2	7	10	10	6	5
South0025	Female	26	168	52	18.424	65		105	70	5.2					8.25	8	7	10	8	10	4
South0026	Female	22	160	52	20.3125	65	28.3	110	65	4.16	0.65	4.7	2.12	2.28	7	3	2	10	10	10	10
South0027	Male	28	168.3	70.2	24.7839	89	22	111	60	6	3.47	4.96	3.05	0.85	6.5	2	5	10	10	8	3
South0031	Female	31	156	53	21.7784	77	25	110	73	4.5	0.9	3.6	1.6	1.1	8.4	4	8	10	10	10	10
South0033	Female	31	163	58	21.83	72.6	22.3	116	77	5.1	1.17	2.73	1	1.15	6.3	2	5	10	8	9	2
South0037	Female	42	172	66	22.3094	76	26.4	108	71	4.36	1.29	6.58	4.31	1.68	5.3	3	8	3	10	5	7
South0038	Male	25	167	63	22.5896	97		124	67	4.64	2.14	4.95	3.34	1.1	7.3	9	4	10	8	6	3
South0039	Male	25	171	65	22.2291	81	21.8	129	73	4.76	1.27	4.67	2.92	1.35	7.5	5	6	10	10	10	3
South0044	Female	25	157	47	19.0677	66	19.07	122	70	4.48	0.52	3.97	2.05	1.72	7.6	8	5	10	10	8	2
South0052	Male	24	178	58	18.3058	75.6	15.8	115	66		0.61	3.19	1.5	0.94	7.1	6	3	10	10	10	3
South0053	Male	26	164.8	57	20.9875	72.3	15.2	135	90	5.9	1.19	4.27	2.69	1.19	7.3	4	7	10	8	9	4
South0055	Male	29	168	56	19.8413	67		114	76	4.8					8.9	9	7	10	9	10	7
South0056	Female	30	161	76	29.3199	94.7	39.7	110	62	4.8	0.98	4.08	2.43	1.24	8.1	7	6	10	10	10	5
South0057	Female	28	156	45.3	18.6144	62.8	22.8	100	68	4.5	0.55	6.6	4.41	1.77	6.6	3	5	10	7	7	6
South0058	Female	28	161	61.2	23.6102	80	31.6	110	73	4.8	0.9	4.17	2.61	1.37	5.8	1	6	10	7	4	3
South0059	Male	23	170	63	21.7993	83	21.6	130	90	4.6	0.73	4.27	3.18	0.94	6.2	3	4	10	10	5	3
South0061	Male	27	165	62	22.7732	86		113	58	4.65	0.98	6.37	4.59	1.57	4.3	4	6	2	5	8	4
South0063	Female	23	155	40	16.6493	61	16.5	92	66	4.3	0.99	4.94	2.87	1.84	7.3	3	5	10	10	10	7
South0065	Male	29	172	55.2	18.6587	71	11.8	107	51	5.2	1.11	5.3	2.34	1.98	4.8	2	6	4	10	6	4
South0066	Male	30	176.5	85	27.2853	95		130	70	6	2.42	6.75	4.67	1.45	8.1	8	7	10	6	10	5
South0069	Female	28	155	46.7	19.4381	73	26.1	98	77	4.6	0.51	3.62	2.01	1.35	7.35	5	5	10	8	10	5
South0071	Female	42	160	58	22.6562	70	30	100	60	4.34	0.35	4.79	2.59	2.04	7.9	7	5	10	10	6	9
South0072	Male	34	175	65	21.2245	87	21	111	72	4.48	1.07	3.05	2.94	1.67	4.7	5	5	1	9	10	5
South0073	Male	26	174	61.7	20.3792	75	14.6	109	64	4.59	0.42	4.81	2.84	1.59	6.9	4	5	10	8	10	3
South0075	Male	31	174	74.5	24.6069	95	24.3	123	82	4.6					6.3	1	5	10	10	7	4
South0076	Male	40	178	80	25.2493	93	21	119	78	6	7.03	5.57	2.06	1.18	6.3	4	4	10	10	4	3
South0077	Male	50	171	65	22.2291	87	22.8	138	89	5.96	1.47	5.53	3.19	1.67	4	6	4	1	6	5	6
South0079	Female	31	167	72.3	25.9242	96	30.7	111	78	5.4					7	1	7	10	10	8	6
South0080	Male	23	170	58	20.0692	78	15	109	64	5.5					5.6	5	7	4	10	8	2
South0082	Male	38	170	80	27.6817	85	25	120	80						2.1	1	0	0	8	5	6
South0083	Female	30	162	53	20.1951	67	24	92	60						7.3	7	5	10	10	5	4
South0085	Female	34	159	55	21.7555	77		115	66	4.93	0.9	4.07	2.66	1.36	7.5	5	8	10	8	8	3
South0086	Female	25	164	58	21.5645	74	34.5	89	57	4.9					8.3	5	8	10	10	10	7
South0088	Male	40	170	65	22.4913	90	18	117	76	5.1	1.62	4.8	3.46	1.37	7.1	4	6	10	10	8	3
South0090	Male	41	173	85	28.4005	104	30	129	85	4.2	1.5	4.07	0.4	1.2	3.5	1	8	1	7	4	3
South0093	Female	32	163	53	19.9481	76	28	103	54	4.46	0.56	5.04	2.8	1.91	7.1	4	7	10	9	6	4
South0095	Male	27	183	78	23.2912	83	26	115	78	6					6.8	3	6	10	9	7	4
South0097	Male	45	172	69	23.3234	70		120	80						4.8	4	5	10	4	0	2
South0100	Male	32	172	68	22.9854	70		120	80						4.2	4	4	2	5	8	4
South0101	Male	37	172	68	22.9854	85		120	80						4.5	5	2	10	2	2	4
South0107	Male	25	173	55	18.3768	68	15.3	110	70	4.5	0.71	3.01	1.23	1.18	2.5	2	3	0	7	4	4
South0108	Female	45	163	52	19.5717	65		110	70						6	7	3	10	10	0	0
South0109	Female	28	164	50	18.5901	70		110	70						4.6	5	2	10	2	0	0
South0110	Male	55	170	74.4	25.7439	86	26.4	133	89	5.4	1.41	6.19	3.93	1.13	7.9	7	5	10	9	8	8
South0111	Male	34	172	67	22.6474	70		120	80						5.6	7	3	10	6	0	0
South0113	Male	34	171	64	21.8871	70		120	80						7.4	3	6	10	10	10	6
South0114	Male	45	176	86	27.7634	97	27.51	121	79	5.18	1.37	5.48	3.79	1.37	7.3	2	7	10	10	9	6
South0117	Male	36	176	83	26.7949	107		113	80	5.3					6.2	7	7	3	8	10	7
South0118	Female	37	165	56	20.5693	70		110	70						6	5	7	10	6	0	0
South0119	Female	28	158	48	19.2277	70		110	71	4.92	0.69	4.92	3.22	1.59	7.2	7	4	10	8	6	6
South0121	Male	43	170	76	26.2976	89	27	122	78	5.3	1.09	5.45	3.65	1.44	6	2	4	10	10	5	3
South0122	Male	42	165	85.5	31.405	100		136	87	7.04	4.02	3.95	1.71	0.94	2.2	3	4	0	4	2	2
South0123	Male	40	170	87	30.1038	96		140	90	5.05	1.94	4.14	2.28	0.98	7.2	3	8	10	4	9	7
South0124	Female	49	154	56.5	23.8236	83	25	128	88	4.88	0.5	4.96	2.99	0.96	6.5	3	6	10	10	3	4
South0125	Male	55	181	78	23.8088	96		101	65	5.55	0.92	4.92	3.58	0.94	8.6	8	8	10	10	8	6
South0126	Female	43	156	74	30.4076	84	36.9	123	78	5.46	0.92	5.03	3.14	1.45	7	2	7	10	10	8	4
South0127	Female	51	164	63	23.4236	79	37.8	130	60	4.81	1.09	5.6	3.6	1.5	7.15	6	4	10	7	7	6
South0128	Male	41	168	65	23.03	80	16	119	78	4.5	1.2	4.3	2.6	1.5	5.9	8	8	2	8	8	5
South0129	Male	52	165	77.5	28.4665	104	31.5	126	82	5.95	1.48	3.85	2.41	0.95	5.3	6	7	1	8	10	6
South0130	Female	41	153	51	21.7865	72		95	65	4.3	0.9	3.8	2.6	1	8.1	8	7	10	7	7	7
South0131	Male	29	170	76	26.2976	83	27	122	78	5.3	1.09	5.45	3.65	1.44	3.6	2	4	2	10	5	3
South0132	Female	29	165	48.6	17.8512	68	23.2	95	63	4.98	0.59	4.08	2.28	1.51	7.2	5	4	10	10	10	4
South0133	Female	28	166	66.2	24.0238	80	35.8	125	70	5.95	1.73	7.51	5.13	1.8	6.4	2	4	10	10	8	4
South0134	Male	26	170	59	20.4152	71	13.7	122	75	4.95	0.46	3.74	2.89	1.26	8.5	8	7	10	9	10	6
South0135	Male	24	173	73	24.3911	80	22	119	80	5.72	1.64	3.99	2.31	0.81	7.9	5	7	10	10	9	6
South0136	Male	37	158	50	20.0288	70	20	130	90	5.2	0.63	5.15	3.57	1.49	9.7	10	10	10	8	10	9
South0137	Female	32	165.8	56	20.3713	70.8	26.1	102	68	4.3	0.78	4.18	2.27	1.7	7.6	5	6	10	10	7	7
South0138	Female	36	160	51.3	20.0391	73	26.6	88	62	4.9	1.23	3.56	2.03	1.23	7.6	4	6	10	10	9	7
South0139	Female	37	162	61.1	23.2815	77.7	31	116	84	4.5	0.52	8.06	5.42	2.19	7.2	2	7	10	10	7	7
South0140	Female	26	156	44.8	18.4089	62.3	22.7	102	72	4.4	0.48	3.55	1.76	1.65	8.1	8	8	10	10	4	5
South0141	Female	29	156	50.5	20.7512	72.8	29.8	108	78	4.3	0.94	3.67	2.01	1.46	7.1	2	8	10	9	7	5
South0142	Female	30	165.3	51.1	18.7014	69.3	24.4	98	72	3.9	1.38	5.51	3.39	1.74	7.25	3	6	10	10	6	7
South0143	Female	30	158	75.4	30.2035	94	37.5	118	78	5.2	1.38	5.23	3.62	1.29	8.1	7	7	10	9	10	4
South0144	Female	25	163	48.6	18.292	66.2	22.4	106	82	4.9	1.26	4.64	2.93	1.47	7	4	6	10	10	5	5
South0145	Male	31	185	82.3	24.0467	89	19.4	138	88	5.6	2.16	5.01	3.44	1.1	6.9	4	8	10	6	7	2
South0146	Female	26	153.5	51	21.6448	72.3	32	104	72	5	0.68	4.28	2.54	1.55	7.9	7	5	10	10	10	4
South0148	Female	25	157	45.4	18.4186	62.8	22.6	111	61	4.9	0.51	3.55	1.78	1.6	7.1	4	5	10	10	7	6
South0149	Female	32	165.7	72.1	26.2597	85.1	34.6	128	88	5	1.31	4.03	2.45	1.18	7	2	6	10	10	9	5
South0150	Female	26	159	47	18.591	64.3	24.6	110	72	5.4	0.67	4.48	2.81	1.44	6.3	4	3	10	8	7	4
South0151	Male	39	178	97.8	30.8673	102.7	26.5	130	87	4.8	1.58	6.43	4.85	1.16	8.25	6	7	10	10	9	7
South0152	Female	27	163	55.8	21.0019	70.8	27.6	112	82	3.5	0.78	5.95	4.13	1.66	5.6	4	2	10	7	3	4
South0154	Male	29	176	78.4	25.3099	91.7	23.3	124	78	5	1.17	4.19	2.79	1.21	5.9	5	7	3	10	10	6
South0155	Female	23	160	48.3	18.8672	64.6	25.2	108	68	4.5	0.59	3.96	2.27	1.59	6.9	5	2	10	9	10	6
South0157	Female	24	159	48	18.9866	67		121	70	4.61	1.04	3.98	2.2	1.42	6.9	3	6	10	10	7	4
SSY045	Female	27	164	50.4	18.7388	68	24.4	106	78	4.9	0.78	3.54	2.06		7.5	9	6	10	0	8	7
SZS003	Male	46	168	63.1	22.3569	79	23	126	81	4.6	1.43	4.02	1.17		5	7	4	5	0	0	0
SZS005	Male	43	170	56.2	19.4464	75	15.6	132	95	5.5	1.45	5.02	1.44		4	6	3	0	4	4	2
SZS010	Male	35	172	59.9	20.2474	76	11.4	107	62	5.2	1.67	5.88	1.38		3	3	3	0	4	2	0
SZS015	Male	33	181	72.7	22.191	77	17.7	120	80	4.9	0.84	4.04	1.32		5.85	8	1	10	2	4	4
SZS016	Male	36	175	80	26.1224	90	26	116	80	4.8	1.83	4.65	2.65		6.7	4	7	10	4	8	3
SZS017	Male	33	173	68	22.7204	80	26	123	86	4.8	0.89	4.53	1.36		2	4	5	0.2	57.6	17	0
SZS018	Male	33	175	80.1	26.1551	93	24.8	140	98	6.5	2.46	3.43	0.87		6.1	2	5	10	2	8	7
SZS029	Male	26	174	69.3	22.8894	85	21	108	71	5	1.16	3.95	1.1		6.7	6	5	10	4	6	5
SZS030	Female	58	161	72	27.7767	94	31.9	125	74	7.3	1.34	3.96	1.26		6.7	2	7	10	2	9	8
SZSA001	Male	46	175	75	24.4898	89	24	120	90	6.1	1.57	5.16	1.37		7.5	10	10	3	6	10	10
SZSA009	Female	51	165	58.3	21.4141	72	22.9	112	67	4.8	1.43	3.77	1.36		5.4	4	4	10	0	4	4
SZSA020	Male	37	174	72	23.7812	86	22.7	114	77	5	1.82	3.53	1.02		5	5	3	10	6	2	2
SZSA028	Male	31	167	70	25.0995	88	28	99	60	4.9	1.77	3.54	1.22		5.85	4	0	10	6	9	4
SZSA034	Male	28	173	71.2	23.7896	94	22	115	75	4.6	1.26	4.05	1.4		5.5	3	2	10	4	8	3
SZSA035	Male	29	172	60.4	20.4164	76	19.7	118	81	5.3	0.99	4.95	1.12		5.6	5	5	10	8	2	4
SZY002	Male	38	180	83.5	25.7716	95	24.8	120	82	4.9	1.52	3.5	0.96		7	6	6	10	0	10	6
SZY008	Female	35	163	58	21.83	79	26	98	63	4.8	0.93	5.12	1.49		5.8	5	0	10	4	8	8
SZY009	Male	57	160	62.5	24.4141	80	24.6	135	85	5.1	3.74	5.22	0.95		7.9	7	10	10	1	6	8
SZY010	Male	33	172	67	22.6474	82	21.9	117	78	5.6	3.59	3.89	1.03		2.8	2	0	2	4	6	2
SZY019	Male	28	180	89.5	27.6235	91	31.8	121	79	4.8	1.4	3.89	1.38		6.8	3	9	10	4	8	2
SZY022	Female	52	166	62.9	22.8262	79	26.7	114	91	4.9	1.9	5.33	1.51		7.4	4	7	10	4	8	5
ZJBH0001	Male	37	177	77.3	24.6736	86	20.3	100	70	4.42	0.68	4.84	3.1	1.62	8.3	8	7	10	10	7	6
ZJBH0002	Male	41	173	63.4	21.1835	78	17.9	118	78	4.78	1.16	4.71	3.17	1.1	5.7	9	6	1	10	9	5
ZJBH0003	Female	52	154	66.2	27.9136	89	36.6	140	80	5	0.66	7.05	4.5	2.49	8.2	6	8	10	10	9	5
ZJBH0004	Female	29	154	41.7	17.5831	66	23.1	100	60	4.47	0.55	4.5	2.59	1.7	8.4	9	5	10	9	8	9
ZJBH0005	Female	29	154	43.5	18.342	63.6	22.2	116	75	4.7	1.03	4.64	2.78	1.54	8.3	6	8	10	8	8	8
ZJBH0006	Male	29	176	82	26.4721	91	23.1	120	80	4.7	0.68	4.19	2.52	1.69	7.75	10	8	4	10	10	9
ZJBH0007	Male	49	180	78.8	24.321	92	21.6	130	80	5.38	1.47	3.98	2.48	1	4.8	4	6	3	5	10	4
ZJBH0008	Female	53	167	56.6	20.2947	80	27.9	118	80	4.34	0.97	4.22	2.78	1.31	7.5	6	5	10	10	8	5
ZJBH0009	Male	30	174	58.6	19.3553	74	13.1	100	70	4.5	0.58	3.85	2.16	1.55	8.1	8	5	10	10	10	5
ZJBH0010	Male	46	165	64.7	23.7649	82	23.6	120	80	4.29	0.88	3.72	2.25	1.17	7.5	6	7	10	10	5	4
ZJBH0011	Female	46	158	56.7	22.7127	80	27.5	130	90	5.21	1.07	3.52	2.15	0.96	8.2	8	5	10	8	10	8
ZJBH0012	Female	29	159	59.3	23.4564	80.8	32.3	109	67	4.6	1.5	4.28	2.72	1.09	6.6	3	4	10	10	6	6
ZJBH0013	Male	65	178	89.4	28.2161	106	29.1	138	88	5.41	1.29	4.73	2.9	1.15	7.9	9	7	10	5	8	4
ZJBH0014	Male	42	170	81.2	28.0969	83.4	26.6	130	82	5.7	1.09	4	2.74	0.97	8.45	10	7	10	8	7	4
ZJBH0015	Female	37	158	51.6	20.6698	71	26.1	110	70	4.01	0.85	5.1	3.07	1.92	9	9	7	10	10	10	8
ZJBH0016	Male	27	172	61	20.6193	103		120	85	5.4	0.97	4.4	3.29	0.93	7.1	4	8	10	8	3	6
ZJBH0017	Male	29	170	65	22.4913	80		100	60						0	0	0	0	0	0	0
ZJBH0018	Male	29	170	65	22.4913	80		100	60						0	0	0	0	0	0	0
ZJBH0019	Male	27	177.8	88.4	27.9633	93	26	118	82	5.07	0.96	4.29	2.8	1.06	7.2	4	7	10	10	7	3
ZJBH0020	Female	46	163	62	23.3355	84	25	120	76		1.56	5.21	2.85	1.35	6.6	4	3	10	8	10	4
ZJBH0021	Male	26	183	70	20.9024	81	16	115	76	5.1	1.2	4.5	2.12	2.38	7.6	5	6	10	10	7	7
ZJBH0022	Male	23	168.8	84.6	29.691	92.6	26.6	130	70	5	1.3	4.61	3.01	1.03	7.7	7	6	10	9	9	3
ZJBH0023	Female	24	168	57.6	20.4082	70	25	103	59	5.2	0.54	3.71	2.37	1.28	5.7	4	1	10	8	6	3
ZJBH0024	Male	26	175.5	55.8	18.1167	88	11.3	132	76	5.41	1.24	3.92	2	1.34	3	1	4	2	9	3	2
ZJBH0025	Male	26	170.7	80.8	27.7296	93	23.8	132	90	5.33	1.12	4.17	2.5	1.13	4.8	3	7	4	6	7	3
ZJBH0026	Female	34	162	59	22.4813	76	27	110	80	3.4	1.02	3.75	1.19	1.73	8.4	7	7	10	10	9	7
ZJBH0027	Male	30	170	65	22.4913	80		100	60						0	0	0	0	0	0	0
ZJBH0028	Female	26	183	90	26.8745	90	15	134	68	4.4	0.47	3.5	1.39	1.52	8.55	10	6	10	10	10	2
ZJBH0029	Male	26	175	76.6	25.0122	85.8	20.8	132	80	6	2.67	6.59	4.26	1.36	5.8	8	5	3	9	9	5
ZJBH0030	Male	25	172	63.5	21.4643	78	17.2	125	79	5.77	0.72	3.97	2.37	1.4	6.7	5	5	10	8	6	3
ZJBH0031	Female	51	160	59.2	23.125	79	31.7	116	71	5	1	4.44	1.44		9.2	10	10	10	2	10	10
ZJBH0032	Male	26	160	65	25.3906	85	21.97	117	73	4.9	1.74	5.5	1.3	3.3	7.2	6	7	10	8	5	3
ZJBH0033	Male	44	173	65	21.7181	78		128	90	4.9	0.93	5.2	2.35	1.25	4.4	4	4	3	10	6	3
ZJBH0034	Female	31	162	53.4	20.3475	70.3	21.6	116	64						8.3	8	8	10	10	5	6
ZJBH0035	Male	46	171	69	23.597	87	24.5	121	88	4.87	0.52	4.45	2.96	1.25	8.5	10	6	10	5	10	8
ZJBH0036	Male	47	167	58	20.7967	82		110	80	4.79	1.63	3.49	1.95	1.18	3.3	5	2	1	9	5	2
ZJBH0037	Male	29	176	79	25.5036	91	22.2	108	70	5.4	0.9	4.4	2.06	1.36	2.9	3	2	1	9	4	3
ZJBH0038	Male	31	171	98	33.5146	112		119	64	4.95	1.22	4.05	2	0.85	7.2	3	7	10	10	9	3
ZJBH0039	Male	26	173	61.7	20.6155	74.6	11.7	120	80	4.5	0.69	3.94	2.2	1.63	6	3	4	10	8	6	2
ZJBH0040	Female	26	150	45	20	68	18.3	111	54	4.6	1.1	4.2	3	1.1	6.7	4	3	10	8	10	5
ZJBH0041	Male	41	168	67	23.7387	90	22.8	101	80	5.15	0.76	3.45	1.78	1.32	6.7	7	0	10	10	8	5
ZJBH0042	Male	32	178	85	26.8274	93	25	148	87	4.5	1.45	5.5	2.7	1.17	3.6	7	3	1	5	4	4
ZJBH0043	Male	31	182	85.4	25.7819	95	26.4	122	77	5.04	1.27	6.22	4.63	1.39	4.3	4	5	1	8	9	5
ZJBH0044	Male	27	175	55	17.9592	70	11	118	97	4.79	1.24	4.19	2.08	1.07	3	2	4	0	6	7	5
ZJBH0045	Male	29	171	51	17.4413	65		106	72	4.61	1.52	4.38	2.83	1.09	5.1	3	5	4	8	10	5
ZJBH0046	Female	26	156	56.4	23.1755	75	29.3	103	68	4.3	1.33	4.66	2.45	1.29	6.8	4	3	10	10	8	6
ZJBH0047	Female	29	155	55	22.8928	77	23.7	99	61	4.85	1.6	4.56	2.25	1.38	7.3	2	8	10	10	8	5
ZJBH0048	Male	23	174	71.5	23.6161	78.3	17.4	128	58						8.5	10	6	10	8	10	5
ZJBH0049	Male	24	176	72	23.2438	80		120	70	5.61	1.15	3.34	1.98	1.28	6.2	9	5	4	8	8	6
ZJBH0050	Male	29	174	102.5	33.8552	105	27.4	129	79	5.6	3.53	5.93	3.59	0.79	4.3	3	7	1	8	10	2
ZJBH0051	Male	37	172	70	23.6614	78		120	80						0	0	0	0	0	0	0
ZJBH0052	Male	43	173	69	23.0546	70		120	80						0	0	0	0	0	0	0
ZJBH0053	Male	32	171	77	26.3329	87	20.6	112	73	4.8	1.1	5.1	3.05	1.55	8.6	9	7	10	10	8	5
ZJBH0054	Male	41	168	56	19.8413	78	9	118	75	4.5	2.4	4.7	2.1	1.2	7.4	4	8	10	10	8	2
ZJBH0055	Male	31	173	65	21.7181	80	11	106	78	4.6	1.45	3.47	3	1.31	6.8	5	6	10	4	10	2
ZJBH0056	Female	36	155	50	20.8117	70	29	139	89	3.94	0.41	3.56	1.54	1.83	5.8	4	0	10	10	5	5
ZJBH0057	Male	30	165.5	81.5	29.7551	91		128	82	5.43	0.66	6.41	3.99	1.4	4.2	1	5	1	10	10	7
ZJBH0058	Female	26	160	50.5	19.7266	63.5	63.5	140	88	4.19	1.06	4.54	2.6	1.59	7.4	4	7	10	10	5	7
ZJBH0059	Male	34	176	66.1	21.3391	77	18.1	112	77	5.3					4.8	7	7	0	9	8	3
ZJBH0060	Male	30	175	90	29.3878	90		128	82	4.54	1.8	4.63	2.91	1.1	6.2	4	3	10	10	6	2
ZJBH0061	Male	25	176	72	23.2438	93	20.2	116	71	4.8	1.3	3.96	2.88	1.58	5.7	8	7	0	10	10	7
ZJBH0062	Male	32	188	110	31.1227	108	29	116	73	4.8					7.6	6	7	10	10	6	4
ZJBH0063	Female	26	165	58	21.3039	75	18.5	111	54	4.8	0.97	3.9	3.05	1.04	6.7	7	4	10	7	5	3
ZJBH0064	Male	29	170	80	27.6817	106	21	125	86	5.7	1.51	5.5	3.7	1.4	5.1	1	2	10	6	7	2
ZJBH0065	Female	44	160	55	21.4844	80		110	80						7.1	4	8	10	2	9	6
ZJBH0066	Female	47	158	59.7	23.9144	80	27.9	154	96	12.2	2	4.15	1.39		7.4	6	6	10	4	9	7
ZJBH0067	Male	31	184	78	23.0388	116	13	125	67	4.5	1.1	4.1	1.3	1.2	5.8	5	7	3	10	10	5
ZJBH0068	Female	23	150	45.6	20.2667	70	27.1	104	70	4.9	1.18	3.89	2.59	1.24	6.1	3	3	10	9	5	5
ZJBH0069	Male	25	182	78	23.5479	85	18.8	122	74	4.8	0.74	4.12	2.4	1.45	8.3	9	8	10	10	7	2
ZJBH0070	Male	26	180	73.9	22.8086	82	21.1	136	96	5.94	0.47	3.52	1.55	1.73	3.3	2	3	2	8	5	4
ZJBH0071	Female	37	158.5	69.3	27.5851	89.1	31.9	115	82	5.3	1.33	4.41	2.68	1.26	7.2	3	5	10	10	10	6
ZJBH0072	Female	43	162	56.8	21.643	74	19.3	123	67	6.3	1.38	3.88	1.19		8.3	8	10	10	2	5	10
ZJBH0073	Male	35	170	66	22.8374	87		135	74	5.22	1.03	4.21	2.96	1.1	4	7	3	0	8	8	4
ZJBH0074	Male	30	170	65	22.4913	80		100	60						0	0	0	0	0	0	0
ZJBH0075	Male	28	174	69.6	22.9885	86	18.4	100	70	5.6	1.38	4.09	2.51	1.12	7.4	7	4	10	10	8	4
ZJBH0076	Male	52	165.5	71	25.9216	90		126	80	5.55	1.16	4.2	2.33	1.34	4.5	8	0	4	0	10	7
ZJBH0077	Female	45	160	50	19.5312	70		110	80						0	0	0	0	0	0	0
ZJBH0078	Male	28	173	65.8	21.9854	83	25.1	113	74	4.06	0.68	4.54	3.03	1.27	3.8	5	3	2	10	4	2
ZJBH0079	Male	28	170	62	21.4533	82	18	122	68	4	1.04	3.82	1.07	1.26	3.7	3	5	1	10	6	2
ZJBH0080	Female	32	163	64	24.0882	88		95	63	4.99	0.76	3.22	1.44	1.43	7.9	5	8	10	10	6	7
ZJBH0081	Male	26	168.2	74.8	26.4393	93	26.4	132	84	5.35	2.03	4.41	2.7	0.8	2.4	1	1	0	10	5	5
ZJBH0082	Female	30	165.5	55.2	20.1532	72.7	25.5	104	72	4.7	0.58	4.13	2.45	1.54	7.3	4	5	10	10	8	7
ZJBH0083	Male	34	171	70	23.939	87	21	123	78	4.8	1.7	3.9	1.9	1.2	6.6	4	3	10	5	9	8
ZJBH0084	Male	21	175	79	25.7959	86	18.5	116	63	4.9	1.1	4.2	3.26	1.2	4	5	3	1	10	8	3
ZJBH0085	Female	24	158	42	16.8242	62		106	76	4.67	0.48	3.61	1.61	1.78	6.5	2	6	10	9	5	4
ZJBH0086	Female	30	157	45	18.2563	74	11.2	76	46	4.13	0.61	3.77	1.44	1.55	7.5	3	6	10	8	10	9
ZJBH0087	Female	25	165	50	18.3655	63	18	122	78	5.3	1.09	5.45	3.65	1.44	6	2	4	10	10	5	3
ZJBH0088	Male	41	173	64.4	21.5176	84		107	67	5.72	0.41	4.33	2.79	1.35	5.8	10	0	10	0	0	8
ZJBH0089	Female	38	163.5	53.8	20.1255	75		102	73	5.01	0.68	3.54	1.82	1.41	7.9	5	8	10	8	8	7
ZJBH0090	Female	39	155	57.6	23.975	77	32	145	96	5.3	1.93	4.93	2.6	1.45	8.4	8	8	10	7	6	9
ZJBH0091	Male	57	162	70.2	26.749	90	16	133	71	5.14	0.92	3.73	2.19	1.12	4.4	7	0	2	10	9	5
ZJBH0092	Female	46	156	63.6	26.1341	83	34.4	138	100	4.97	2.18	4.89	2.54	1.36	7.1	6	0	10	10	10	9
ZJBH0093	Female	45	158	60	24.0346	83	30.8	125	85	5.14	1.18	5.22	3.12	1.56	8.4	6	7	10	10	10	8
ZJBH0094	Female	36	158.5	69	27.4657	95	36.5	104	67	4.83	1.6	4.64	2.68	1.23	7.2	6	0	10	10	10	10
ZJBH0095	Female	35	165.5	59.9	21.8691	76	27.8	114	79	5.13	1.4	3.83	1.8	1.39	6.4	4	0	10	10	8	8
ZJBH0096	Female	43	155	65	27.0552	84	34	130	85	5.23	1.01	5	2.69	1.85	8.3	7	7	10	10	8	7
ZJBH0097	Female	52	155	45	18.7305	67		110	70	4.66	1.53	5.1	2.61	1.79	8.3	9	4	10	10	10	7
ZJBH0098	Male	49	168	91.6	32.4546	101		124	80	7.39	4.83	5.5	3.68	0.82	6.4	7	0	10	6	9	5
ZJBH0099	Female	38	157	62	25.1532	74	34.1	106	80	4.72	0.65	4.71	2.51	1.9	7.9	8	8	10	10	0	7
ZJBH0100	Female	45	160	55	21.4844	70	24.7	110	70	4.52	0.69	3.96	2.19	1.46	9.3	9	8	10	10	10	9
ZJBH0101	Female	34	162	64.4	24.5389	83	32.5	105	80						7.4	5	7	10	10	3	7
ZJBH0102	Female	46	165	66	24.2424	85		130	80	5.09	0.85	4.66	2.37	1.9	7.9	8	8	10	10	0	7
ZJBH0103	Female	44	153	56	23.9224	72	27.2	110	80						9	9	7	10	10	10	8
ZJBH0104	Female	49	160	60	23.4375	84	31.5	110	80	4.66	0.94	4.82	3.1	1.29	7.6	7	5	10	10	6	6
ZJBH0105	Male	28	181	77.5	23.6562	91	17.8	120	78	4.92	0.8	3.68	2.23	1.09	4.2	5	5	4	10	0	0
ZJBH0106	Female	53	154	61.4	25.8897	90	35.6	117	81	4.89	1.13	4.4	2.66	1.23	7.3	9	0	10	10	7	8
ZJBH0107	Female	33	167	85	30.478	106	40.2	123	78	4.9	1.04	4.76	2.76	1.53	7.7	9	0	10	10	10	9
ZJBH0108	Female	26	161	55.3	21.3341	78	28	100	65	4.79	2.19	4.41	2.09	1.32	6.4	9	0	10	0	8	8
ZJBH0109	Female	41	160	63.2	24.6875	94		107	66	4.76	0.85	3.82	2	1.43	7.1	8	8	10	2	0	7
ZJBH0110	Male	37	177	88.4	28.2167	94	27.5	126	81	5.64	1.17	4.45	2.79	1.13	6.4	7	0	10	6	9	5
ZJBH0111	Female	27	160	57	22.2656	77	32.5	107	70	5.13	0.42	3.69	2.05	1.45	6.9	4	5	10	6	7	8
ZJBH0112	Male	28	173	60	20.0474	80		110	80						6.4	7	0	10	6	9	5
ZMDDH0001	Male	36	173	60	20.0474	80	17.4	144	105	4.5	0.51	4.85	2.65	1.97	5.4	4	7	4	10	4	6
ZMDDH0002	Male	26	168.5	73.7	25.9578	83	22.5	120	75	5.4	0.43	4	2.38	1.42	5.7	2	0	10	8	9	6
ZMDDH0003	Female	44	155	53	22.0604	80	28.3	135	96	5.87	0.94	3.87	1.93	1.51	9.2	9	8	10	10	10	8
ZMDDH0004	Male	37	166	78.6	28.5237	95	29.7	109	67	5.24	1.6	5.16	3.44	0.99	3.5	6	0	2	6	6	5
ZMDDH0005	Male	47	172	70	23.6614	85	20.1	112	63	4.45	0.97	5.34	3.5	1.4	3.9	2	0	4	8	9	6
ZMDDH0006	Female	45	162	55	20.9572	70	26.7	101	66	4.92	0.68	4.15	2.59	1.25	7.9	7	5	10	10	6	9
ZMDDH0007	Male	48	169	62	21.7079	83	31.4	110	70	5.16	1.17	4.71	3.04	1.14	6.3	4	7	10	8	0	3
ZMDDH0008	Male	44	168	72.4	25.6519	89	24.6	92	63	4.29	1.82	3.88	2.16	0.89	5.2	6	7	2	10	5	5
ZMDDH0009	Male	35	165	58	21.3039	80	20.1	130	90	4.8	0.87	4.6	2.3	1.9	3.9	2	0	4	8	9	6
ZMDDH0010	Female	46	156	60.3	24.7781	85	36.7	128	79	4.8	0.65	4.49	1.99	2.2	7.4	8	0	10	10	9	9
ZMDDH0011	Male	37	169.5	83.5	29.0634	89	31.5	112	80	5.46	1.58	5.55	3.46	1.37	5.1	8	0	3	10	8	8
ZMDDH0012	Male	35	184	84.8	25.0473	86	21.8	132	90	5.28	2.3	5.33	2.66	1.62	8.3	8	8	10	9	7	5
ZMDDH0014	Male	47	177	76.8	24.514	92	23.4	118	77	4.27	1.15	4.03	2.31	1.2	7.5	4	7	10	9	8	6
ZMDDH0015	Male	40	169	88.4	30.9513	99	29.6	142	99						3.1	1	6	0	6	6	5
ZMDDH0016	Female	40	163	60.4	22.7333	78	23.6	96	64						6.5	5	0	10	10	9	6
ZMDDH0018	Female	39	162	53	20.1951	70		95	60						6.5	4	0	10	10	7	10
ZMDDH0021	Female	51	170	70	24.2215	78	29.4	108	68	5.15	1.25	4.08	2.2	1.31	7.7	8	5	10	10	3	8
ZMDWJW0001	Male	38	168	79	27.9904	90		142	92	6.27	1.91	3.44	1.8	0.77	6.9	8	0	10	8	9	6
ZMDWJW0004	Female	26	163	53	19.9481	74		107	77	5.22	0.45	4.21	2.48	1.53	5.7	5	0	10	6	6	5
ZMDWJW0010	Female	27	167	49	17.5697	75		110	70	4.59	0.62	3.07	1.52	1.27	5.4	3	3	10	2	5	5
ZMDWJW0011	Male	29	170	81	28.0277	100		128	85	5.19	2.33	5.86	3.67	1.13	3.6	2	0	3	8	9	6
ZMDWJW0012	Male	29	160	67	26.1719	90		118	79	4.88	0.84	4.93	3.07	1.48	5.1	4	0	10	2	5	6
ZMDWJW0014	Female	29	162	52	19.8141	75		126	77	5.76	0.57	5.1	2.71	2.13	5	3	0	10	2	5	7
ZMDWJW0015	Male	44	158	72	28.8415	95		126	85	4.99	1.4	5.78	3.8	1.34	3.9	2	0	4	8	9	6
ZMDWJW0018	Male	35	160	57	22.2656	83		138	91	5.37	0.82	3.96	2.28	1.31	3.9	2	0	4	8	9	6
ZMDWJW0019	Female	41	160	62	24.2188	76	30.3	120	80	5.45	0.51	5.43	3.57	1.63	6.3	9	0	10	2	5	8
ZMDWJW0020	Female	48	160	58	22.6562	82	20.3	117	80	4.76	1.28	6	4.01	1.41	6.4	7	0	10	6	7	7
ZMDWJW0021	Female	31	162	52	19.8141	80		111	72	4.85	0.49	3.21	1.34	1.65	6.9	5	0	10	10	10	9
ZMDWJW0022	Female	42	160	57	22.2656	78	26.8	99	66	5.14	0.86	6.11	3.97	1.75	7.2	8	0	10	10	9	7
ZMDWJW0023	Male	26	169	68	23.8087	88		106	61	4.41	1.13	4.52	2.65	1.36	4.5	2	0	10	4	5	2
ZMDWJW0025	Female	49	163	57	21.4536	74		112	57	4.79	0.78	6	3.7	1.95	9.2	9	8	10	10	10	8
ZMDWJW0026	Male	48	174	75	24.7721	96		130	91	6.89	1.79	6.35	4	1.54	7	7	4	10	10	3	5
ZMDWJW0028	Female	33	165	67	24.6097	82		137	84	4.25	1.2	4.2	2.8	1.05	3.9	2	0	4	8	9	6
ZMDWJW0029	Male	53	179	90	28.089	100		129	85	7.72	3.78	4.06	0.92	1.42	5.7	3	0	10	4	10	7
ZMDWJW0030	Male	34	170	76	26.2976	94		120	74	5.48	0.59	3.63	1.85	1.51	4.1	7	0	2	10	5	6
ZMDWJW0031	Male	57	170	74	25.6055	87		129	95	5.69	1.61	3.17	1.13	1.31	7	8	0	10	9	10	5
ZMDWJW0032	Male	29	177	96	30.6425	100		120	80	4.88	1.02	4.82	3.02	1.42	0.4	2	0	0	0	0	0
ZQZJ0001	Male	52	180	76	23.4568	92	23.1	128	80	4.94	0.73	5.1	3.45	1.24	7.5	7	4	10	10	8	5
ZQZJ0002	Male	29	172	62.8	21.2277	74	16.3	125	80	4.48	0.89	5.19	3.54	1.55	8.2	9	6	10	9	8	4
ZQZJ0003	Female	30	162	81	30.8642	90	35	108	60	4.5					7.6	1	8	10	10	8	9
ZQZJ0004	Female	32	156	63.5	26.093	91.5	37	123	80	6	2.41	6.03	3.95	1.18	7.2	2	5	10	10	9	9
ZQZJ0005	Female	44	165	62	22.7732	72		110	70						6.8	6	10	10	10	0	0
ZQZJ0006	Male	37	170	67	23.1834	80		142	80	5.03	2.6	3.72	1.6	0.94	5	9	0	2	10	10	6
ZQZJ0007	Female	62	165.5	55.2	20.1532	72.7	25.5	104	72	4.7	0.58	4.13	2.45	1.54	7.3	4	5	10	10	8	7
ZQZJ0008	Male	49	180	81.2	25.0617	91	21.4	135	88	4.86	3.67	5.87	2.87	0.89	7.05	5	8	10	8	1	5
ZQZJ0009	Female	26	160	51	19.9219	64	26.6	110	70	5.5	1.38	4.82	0.5	1.25	8.1	8	5	10	10	7	7
ZQZJ0010	Male	37	176	85.3	27.5374	93	23.2	120	84	5.1					5.6	2	2	10	6	7	5

## Sheet: 3-Mo
Subject number	Gender	age	height（cm）	weight（kg）	BMI	WC（cm）	FAT%	SBP	DBP	FBG	TG	TC	LDL	HDL	Total score	PA	Diet	Smoke	Alcohol	Stress Management	Disease Prevention
BBZ001	Male	46	175	77.3	25.2408	85.5	25.4	138	85	4.3	1.81	4.36	1.25		8.5	8	10	10	4	8	7
BBZ003	Male	21	164	66.7	24.7992	81	23.3	116	87	4.8	1.94	3.46	1.14		8.7	7	10	10	7	8	8
BBZ008	Female	46	156	49	20.1348	71	26.3	114	81	4.4	0.56	3.85	1.44		9.2	9	10	10	6	10	8
BBZ012	Male	58	172	72.8	24.6079			128	80	5.7	3.47	5.34	2.47	1.24	6.4	6	6	10	6	4	6
BBZ027	Female	48	162	100	38.1039	106	40	115	70	5.2	1.32	4.16	2.12	1.17	8.2	6	10	10	4	8	7
BBZ042	Male	52	172	61.8	20.8897	74	20.1	109	78	4.7	1.83	4.39	0.98		3.6	7	4	0	5	6	3
BBZ043	Female	42	152	52.5	22.7233	73	27.5	107	68	4.5	0.51	4.93	1.92		6.3	4	4	10	8	3	6
BBZ050	Female	52	163	48.5	18.2544	71	21.3	100	63	3.9	0.82	4.37	1.4		9.1	8	10	10	6	10	9
BBZ060	Female	50	165	68.2	25.0505	84	32.3	113	80	4.7	1.78	4.59	0.69		8.3	8	7	10	6	10	7
BBZ077	Female	49	166	58.3	21.1569	68	27	111	69	4.9	0.8	4.5	1.66		9.5	10	10	10	8	10	7
BBZ079	Male	54	165	64.5	23.6915	83	22.8	152	91	4.6	0.85	4.48	1.33		4.7	7	6	2	6	7	2
BBZ087	Male	53	165	62.8	23.067	77	21.5	105	59	6.9	1.46	3.53	1.46		7.4	10	3	10	5	9	4
BBZ091	Female	44	165	60.7	22.2957	65	27.7	122	76	4.6	0.67	4.45	1.26		7.8	3	10	10	8	8	6
BYY001	Male	51	168	90	31.8878			150	88	5.1	2	5.08	2.86	1	5	7	7	6	6	5	5
BYY002	Female	41	160	56	21.875	73	29.4	112	62	4.3	0.68	3.46	1.24		9.1	8	10	10	6	9	10
BYY004	Female	43	169	65.8	23.0384	79	33.3	100	68	4.3	1.01	4.94	1.41		7.9	5	8	10	6	8	9
BYY005	Female	41	165	54.3	19.9449	73	25.6	90	60	4.6	0.74	4.22	1.4		8.8	9	10	10	6	8	6
BYY006	Male	29	174	70.6	23.3188	83	19.5	129	90	4.9	0.84	0.9	0.92		7.4	9	10	4	6	10	8
BYY008	Female	45	157	56.7	23.003	70	28.1	108	72	4.6	1.32	3.72	1.1		9.1	8	10	10	6	10	9
BYY010	Female	37	163	57.7	21.717	74	30.1	119	77	4.5	0.7	4.1	2.09		7.6	6	4	10	8	8	10
BYY012	Male	54	173	71.7	23.9567	86	22.4	112	73	4.6	0.89	4.74	1.47		6.6	8	8	4	6	9	7
BYY016	Female	43	173	63.5	21.2169	76	26.9	108	82	4.7	1.05	3.26	1.65		7.4	5	7	10	6	6	8
BYY018	Female	38	158	55.3	22.1519	68	27.4	111	79	4.6	1.29	4.42	2.41		7.7	5	6	10	6	10	9
BYY019	Female	43	160	53.6	20.9375	78	28.1	91	55	4.5	0.63	4.41	2.2		8.2	10	5	10	6	8	8
BYY022	Female	52	155	60	24.974	89	33.5	125	85	5.2	0.85	3.63	1.33		8.7	7	10	10	6	7	10
East_GHXWSY0001	Female	41	160	56.3	21.9922	75	31.5	122	80	4.96	0.92	5.18	3.43	1.61	9.2	9	8	10	10	9	9
East_GHXWSY0002	Male	37	178	93.6	29.5417	99	27.4	120	80	5.07	2.41	4.5	2.75	1.12	3.8	7	4	2	10	0	0
East_GHXWSY0003	Female	41	174	59	19.4874	78	31.2	143	101	6.38	2.76	4.6	2.17	1.18	7.6	3	8	10	10	6	8
East0003	Male	37	172	62	20.9573	82	18.1	108	68	5.51	3.46	5.1	3.07	1.29	6.75	9	0	10	6	9	3
East0004	Female	51	155	53.3	22.1852	75	30.4	100	60	6	0.2	3	1.4	1.1	6.6	7	5	10	0	7	5
East0005	Male	43	171.5	72	24.4796	91	23.1	130	88	5.9	1.31	5.2	3.2	1.6	8.3	9	8	10	6	9	4
East0006	Male	26	177	68	21.7051	78	19	118	78	5.3	1.39	3.7	2.7	1.25	6	9	7	2	8	7	7
East0007	Male	35	169	78	27.31	82	26.2	110	61	5.68	2.67	5.23	2.73	1.06	8.55	9	6	10	8	10	6
East0008	Female	25	158	52	20.83	85	22	86	62	6.2	0.38	4	6.1	1.2	6.8	5	5	10	5	7	6
East0009	Female	47	158	58	23.2335	73	29.7	146	88	5.8	1.72	3.8	3.4	1.57	3.4	8	0	0	6	7	5
East0010	Female	43	158	56	22.4323	73	29.4	130	90	5.5	1.5	4.2	6.5	1.2	6.8	8	0	10	6	8	8
East0011	Male	41	179	80.8	25.2177	85	21	128	78	5.2	0.72	3.7	3.72	1.01	3	6	0	1	6	3	6
East0012	Female	37	152	57	24.6711	82	33.4	108	74	7.7	2.29	3.78	1.73	1.09	8.1	7	7	10	10	10	3
East0013	Female	30	155	47	19.563	66		87	50	4.7	0.96	4.02	2.08	1.6	5.8	4	0	10	6	6	8
East0014	Male	26	175	76	24.8163	90	20.2	128	76	5	0.86	3.86	2.81	1.27	4.6	4	8	2	6	7	3
East0016	Male	38	171	71	24.281	85	23	113	50	4.7	0.86	5.07	2.79	1.33	5.5	3	3	10	3	6	4
East0018	Female	45	163.5	68.5	25.6245	83	27	135	78	5.8	1.66	4.6	2.5	1.38	8.1	7	8	10	8	9	4
East0020	Female	26	159.1	42	16.5924	70	20	103	75	4.5	1.2	4.2	2.5	1.2	8.2	4	8	10	10	10	8
East0021	Female	25	165	56	20.5693	70	21	110	62	5.5	0.75	4.1	2.45	1.39	7.6	8	4	10	10	6	6
East0023	Female	25	164.3	50	18.5223	66.3	22.4	109	65	5	1.09	3.69	2.19	1.27	5.3	2	0	10	10	5	4
East0024	Female	31	159.2	47.4	18.7022	64.1	19.9	103	61	4.6	0.54	4.4	2.34	1.98	6.7	8	0	10	10	6	5
East0025	Male	24	174.5	67	22.0031	85	24	118	76	5.2		3.47			6.1	5	6	10	0	5	4
East0026	Male	41	170	58.6	20.2768	78.5	17.9	115	75	5.4	1.75	5.23	3.12	1.56	7.2	5	8	10	6	6	4
East0027	Female	25	159	46.5	18.3933	68.8	25.7	103	66	4.8	1.26	3.93	2.01	1.25	6.6	9	0	10	6	10	2
East0028	Male	28	169	72.5	25.3843	110	31.22	105	68	5.27	1.57	4.38	2.58	1.2	5.3	7	7	3	8	6	2
East0030	Female	27	160.4	55.8	21.6883	80	34.1	99	63	4.8					7	2	8	10	10	6	4
East0031	Male	27	178	56.8	17.927	70	8.8	114	68	5.1	1.16	3.63	2.03	1.43	4.5	2	3	4	10	7	6
East0032	Male	27	170	68.3	23.6332	82.1	16.9	112	72	4.9	0.96	4.86	3.39	1.4	5.6	4	2	10	8	4	2
East0035	Male	27	168	82.5	29.2304	93.5	28.7	126	85	4.32	2.87	4.65	3.54	1.17	7.7	6	8	10	8	8	3
East0037	Male	33	169	74	25.9095	90		124	96	5.38	1.72	5.62	3.48	1.43	4.1	4	3	3	7	6	5
East0038	Male	35	175	86	28.0816	94		122	66	5.33	2.5	3.58	1.74	0.74	4.3	7	0	2	10	10	3
East0039	Male	26	172	73.2	24.7431	84.2	20	112	60	4.9	0.61	3.54	2.24	1.22	6.3	5	0	10	10	10	3
East0040	Male	26	167	78.7	28.219	91.7	23.2	118	78	4	3.63	4.54	2.62	0.9	4	3	5	2	5	9	4
East0042	Female	28	164	57	21.1927	69.3	26.2	99	69	4.6	0.74	5.63	3.84	1.6	7.7	5	5	10	10	9	8
East0043	Female	24	159.3	53.1	20.9249	70.1	29.1	97	58	4.7	1.06	4.1	2.56	1.28	6.5	7	0	10	8	9	4
East0044	Male	27	182	83.3	25.1479	89.8	21.5	150	95						1.9	1	0	1	3	5	6
East0045	Female	23	164.3	43.8	16.2255	61.5	20.1	103	66	5.2	0.79	3.93	2.12	1.39	8.2	7	7	10	8	10	6
East0051	Male	33	186	88	25.4365	90	16	128	80	5.6	1.22	4.7	2.98	1.6	5.9	7	7	3	10	6	6
East0056	Male	30	178	90	28.4055	89	24.4	128	78	4.8	1.3	4.3	2.88	1.28	4.3	2	8	1	10	7	3
East0058	Male	40	180	85	26.2346	86	30	118	80	5.5	5.3	5.5	3.3	1.4	5.5	7	8	4	5	5	3
East0059	Female	29	155.8	76.3	31.4333	91	38.9	130	78	5	1.42	3.41	2.09	1.04	8.4	7	7	10	10	9	7
East0060	Female	43	156.7	57.9	23.5798	78.4	28.4	103	64	5.1	1.47	4.21	2.51	1.3	7.6	4	8	10	10	6	6
East0062	Female	24	161	48	18.5178	65	25.9	94	58	5.3	1.5	4.2	2.97	1.34	6.6	4	2	10	10	10	4
East0063	Male	24	165	55	20.202	86	21.5	116	81	4.9	0.54	2.75	1.25	1.32	3.8	4	4	2	5	7	4
East0065	Male	27	170	65	22.4913	80		120	76	5	0.87	4.05	1.71	1.3	7.5	9	5	10	6	7	4
East0066	Male	31	173	79	26.3958	97	25	117	78						6.7	3	7	10	5	8	4
East0068	Male	30	165	58	21.3039	78		120	80	5.1	0.81	4.29	3.15	0.87	6.9	6	5	10	9	5	3
East0069	Female	35	166	54	19.5965	70	21	100	70	4.8					8.15	7	7	10	9	7	7
East0070	Male	29	175	67.5	22.0408	87		120	83	4.9	1.39	4.2	2.46	1.1	6.8	5	0	10	10	10	8
East0072	Male	39	174	74	24.4418	89	25	128	80	5.5	1.2	4.8	3.2	1.55	6.2	7	0	10	6	8	4
East0073	Male	23	175	75	24.4898	85	35	120	90	4.1					3.4	10	0	2	2	2	4
East0074	Female	22	160	51	19.9219	60	26.8	95	60	4.9					6.2	1	7	10	6	7	3
East0075	Male	27	172	75	25.3515	86	21	112	78	4	0.76	3.4	2.7	1.14	7.5	7	5	10	10	6	5
East0076	Female	25	162	58.7	22.367	77	30.7	112	77	4.3	1.32	5.22	3.08	1.91	6.7	4	3	10	6	10	7
East0078	Female	28	163	60	22.5827	75	18	105	60	3.9	0.78	3.1	2.6	1.02	8.15	9	6	10	10	6	5
East0079	Female	32	166	63.1	22.8988	81.9	25.4	108	68	4.4	0.48	4.5	2.35	1.95	8.5	8	7	10	10	8	7
East0080	Male	29	170	53	18.3391	73		118	62	5					5.5	1	4	10	8	5	2
East0082	Male	39	175	88	28.7347	88	25	135	95	4.2	1.35	5	3.71	1.55	7.5	4	7	10	9	9	4
East0084	Male	33	170	70	24.2215	89	25	120	85	5	2.51	5.03			6	5	7	10	6	0	0
East0085	Female	26	168	65	23.03	81	26.6	120	60	5.1	1.3	4.7	2.4	0.8	7.7	10	0	10	10	9	8
East0086	Male	27	170	67	23.1834	82		118	64	4.93	1.22	4.01	2	0.8	4	6	5	4	6	0	0
East0087	Male	30	170	55	19.0311	78	18	120	78	4.3	1.5	4.8	3	1.12	5	7	0	10	6	0	0
East0089	Male	29	170	75	25.9516	102	32	105	75	4.8	1.08	4.74	3.04	1.66	4.5	3	6	2	10	6	5
East0090	Male	35	170	58	20.0692	80	16	129	80	5.9	0.56	5.54	4.08	1.21	5.2	3	3	10	10	0	0
East0093	Female	27	164	60	22.3081	76	32	118	87	4	1.2	1.1	1.3	1.5	8.65	5	8	10	9	10	10
East0096	Female	26	160	47	18.3594	63		110	70	5.4					6.6	6	7	10	10	0	0
East0105	Female	27	155	45	18.7305	82	30	95	56	5.8	1.88	5.9	3.4	1.08	6.9	3	6	10	10	6	5
East0108	Female	29	163	70	26.3465	82	27.4	100	65	4.5	2.5	6	3.1	1.22	6.5	3	5	10	5	7	7
East0109	Female	25	165	48.8	17.9247	67.9	21.8	103	72	4.6					7.7	3	8	10	10	9	6
East0110	Female	31	156.5	54.1	22.0886	75.2	27.1	109	74	3.7	0.59	4.2	2.94	1.29	6.1	3	0	10	10	10	5
East0112	Female	29	160	42	16.4062	66	19.7	106	66	4.8					6.3	4	0	10	10	10	5
East0113	Male	39	168	76	26.9274	89	25.7	130	85						7	4	8	10	7	5	4
East0114	Male	31	177	83	26.493	95	28	127	75	4.5	1.12	4.36	0.8	1.6	5.2	7	6	2	9	7	4
East0115	Male	29	170	69	23.8754	81	19.9	94	56	4.56	1.37	4.4			4.55	3	6	3	8	8	2
East0118	Male	57	170	78	26.9896	94	29	125	68	5.32	1.23	5.8	3.77	1.47	8.4	10	8	10	5	8	5
East0119	Female	50	155	56.5	23.5172	75	30	131	80	4.6	0.95	4.6	3.1	1.8	8.8	5	9	10	10	9	10
East0120	Male	42	169	79	27.6601	89		130	80	5	0.79	5.62	3.91	1.08	4.75	5	6	2	8	6	5
East0121	Male	32	175	76	24.8163	88	24.5	116	70	5.5	0.88	4.5	2.1	1.2	8.35	7	7	10	10	10	4
East0122	Male	56	174	87	28.7356	102	30	123	80						8.15	5	7	10	10	9	7
East0123	Female	35	163	51	19.1953	65	18	103	60	4.5	0.68	3.92	2.42	1.61	8.65	8	7	10	10	8	7
East0125	Male	44	175	65.9	21.5184	82	16.4	120	80	5.1	5.36	4.07	1.52	0.82	7.6	3	8	10	10	7	7
East0126	Male	36	176	75	24.2123	84	23.5	120	78	5.41	0.48	4.94	3.17	1.47	6.1	10	7	2	5	10	6
East0127	Male	40	176	81	26.1493	90		120	80	4.6	3.5	5.8	4.1	1	5	4	7	2	9	8	5
East0128	Male	30	170	69.3	23.9792	80	25.3	138	90	4.6	2	4.5	2.9	1.5	4.8	5	6	2	10	7	3
East0129	Male	52	168	55	19.487	78	20	120	80	5.4	0.61	3.1	1.3	1.5	8.75	9	8	10	8	10	5
East0130	Female	49	158	69	27.6398	90	39.5	119	79	4.2	4.68	4.52	3.65	0.88	7.85	4	6	10	10	10	7
East0131	Female	41	163	58.5	22.0181	70	28.3	102	63	4.99	1.72	4.11	2.14	1.63	8.85	8	9	10	7	10	7
East0132	Female	26	160	60	23.4375	76	28.3	95	50	4.9	1.66	4.81	2.5	1.45	7.7	5	7	10	10	8	5
East0133	Male	26	180.8	85.4	26.1253	98	19	149	87	4.98	1.45	4.55	2.7	1.4	6.55	8	8	3	6	10	8
East0134	Female	29	161	84.9	32.7534	100	50	120	88	5.78	0.98	4.71	3.33	1.19	5.7	2	5	10	8	1	4
East0135	Male	23	170	69.1	23.91	79	24.4	130	90	4.75	0.79	4.45	2.62	1.47	6.4	10	5	4	10	6	6
East0137	Female	31	162	46	17.5278	68	20.7	110	79	4.92	0.53	4.99	3.36	1.51	6.1	3	2	10	8	7	6
East0138	Male	25	160	61.2	23.9062	83	24.5	130	84	5.08	5.66	5.37	2.22	1.2	5.3	4	6	3	10	9	5
East0139	Female	25	158	45	18.026	67	20	108	76	5.32	1.03	3.43	1.84	1.41	7.25	4	6	10	10	9	3
East0140	Female	25	169	49.9	17.4714	65	21	119	84	4.75	0.37	3.56	1.67	1.67	7	5	3	10	10	9	5
East0141	Female	26	162	50.9	19.3949	64	20	98	60	5.18	0.46	2.88	1.18	1.51	8.35	9	7	10	10	5	6
East0143	Female	26	154	47.6	20.0708	68	25	90	68	4.76	0.8	3.13	1.52	1.26	7.7	5	7	10	9	8	6
East0144	Female	22	156	56.9	23.381	74	28.9	105	68	4.77	0.8	3.3	1.47	1.56	8.05	5	7	10	9	9	8
East0146	Female	26	156	52.9	21.7373	75	28.1	96	60	4.87	0.6	3.26	1.71	1.31	7.2	4	6	10	10	6	6
East0147	Female	26	166	53	19.2336	67	20.2	98	70	4.5	0.55	4.43	2.14	2	8.05	5	7	10	10	9	7
East0148	Female	36	161	61	23.533	77	27.1	100	70	4.68	0.69	3.4	1.78	1.39	7.3	4	6	10	9	9	5
East0149	Male	25	156	50.6	20.7922	68	25.9	120	80	5.67	0.81	5.14	3.06	2.01	8.3	5	8	10	10	10	7
East0151	Female	27	156	51	20.9566	70	26.5	115	84	4.7	0.6	4.33	1.99	1.96	8.3	4	8	10	10	10	9
East0152	Female	45	156	56	23.0112	74	35	100	80	5.09	0.61	3.02	1.21	1.5	7.4	5	4	10	10	10	6
East0153	Male	40	169	65.8	23.0384	81	22.7	160	110	5.12	1.57	5.3	3.56	1.43	6.7	2	8	10	9	6	2
East0154	Male	25	169	84.8	29.6908	99	30.1	120	88	5.64	1.16	4.59	3.05	1.3	6.8	3	5	10	5	9	8
East0155	Male	31	171	71.4	24.4178	86	24	132	88	5.46	0.88	3.97	2.29	1.44	4.4	4	5	2	5	9	6
East0156	Male	22	173	71	23.7228	80	25.6	126	75	5	1.35	3.68	3.32	1.41	7.3	5	6	10	7	9	5
East0160	Female	26	157	48.2	19.5545	66	23.1	90	68	5.27	0.61	3.62	2.19	1.35	8.9	9	6	10	10	9	9
East0161	Male	26	179	67.2	20.9731	74	15.2	108	78	4.16	0.99	2.72	1.66	0.9	5.4	5	6	3	7	10	6
East0162	Male	24	173	61.4	20.5152	75	17.1	96	70	4.57	0.65	3.61	1.61	1.57	7	4	5	10	7	10	5
East0164	Female	24	160	62	24.2188	75	32.6	110	60	5	1.09	4.53	2.55	1.08	6.95	3	7	10	7	7	5
East0166	Female	24	164	51	18.9619	67	25.8	100	68	4.4	0.72	4.92	1.9	1.82	7.3	5	6	10	10	8	3
East0170	Female	25	168	56.4	19.983	73.5	26.9	95	63	4.9	0.72	4.86	2.52	2.14	5	5	2	10	6	0	0
East0172	Female	30	155	55.7	23.1842	76	28.8	110	80	4.71	0.61	3.62	2.19	1.32	7	3	8	10	10	6	2
East0173	Male	27	171	71	24.281	90	17	110	68	5.3	0.93	3.65	2.49	1.41	5	3	2	10	10	0	0
East0174	Male	30	177	81.3	25.9504	92.1	20.7	126	70	4.4	1.98	4.12	2.86	1.05	5.1	8	0	4	10	8	5
FYBJY0001	Female	47	153	50.1	21.402	72	26.7	122	78	4.4	1.17	4.41	2.7	1.18	8.6	8	8	10	6	8	10
FYBJY0002	Male	48	170	65.1	22.526	82	22.5	125	80	6.17	1.52	4.77	2.61	1.47	8.9	9	8	10	10	9	6
FYBJY0003	Female	39	157	49.7	20.1631	72	26.8	109	72	6.2	1.88	4.96	2.49	1.62	8.8	8	10	10	6	9	7
FYBJY0004	Female	35	158	63.1	25.2764	87	36.1	113	67	4.75	0.81	5.17	2.94	1.86	8.4	6	10	10	6	9	7
FYBJY0006	Male	53	170	67	23.1834	93	22.3	129	81	4.99	1.55	6.52	4.58	1.24	7	4	6	10	5	9	6
FYBJY0007	Female	45	165.5	55	20.0801	77	24.8	108	69	4.85	1.37	5.67	3.6	1.45	9.1	8	10	10	7	8	10
FYBJY0008	Female	49	167	57.7	20.6892	78	24	119	83	5.23	0.5	4.88	2.93	1.72	9.1	8	10	10	6	9	10
FYBJY0009	Female	40	156	52.7	21.6552	69	24.1	109	75	4.66	0.66	3.95	1.92	1.73	8.6	9	8	10	6	9	7
FYBJY0010	Female	48	147.5	47	21.603	81	28.2	109	75	5.15	0.71	4.55	2.37	1.86	8	8	5	10	6	8	10
GHXWSY0001	Female	43	156	61.1	25.1068	76	32.4	107	60	4.86	1.01	3.89	2.01	1.49	9.1	9	8	10	8	10	9
GHXWSY0002	Male	40	161	64.7	24.9605	87	16.4	138	96	4.7	3.1	7.95	4.74	1.34	7.1	1	10	10	9	5	5
InVS0001	Female	43	152.5	53	22.7896	79	27.6	132	86	5.44	2.94	4.07	2.3	1.03	9.4	9	10	10	6	10	10
InVS0002	Male	36	171.5	73	24.8196	90	24.2	139	83	5.19	1.41	4.75	2.25	2.03	4.3	7	1	2	5	10	6
InVS0006	Female	35	164	57.7	21.453	84	29.4	117	72	4.91	1.53	5.27	3.44	1.56	8.3	8	6	10	8	10	7
InVS0007	Male	48	169	71.7	25.1042	103	26.7	101	65	5.06	1.77	4.19	2.58	1.06	8.6	8	10	10	8	8	4
InVS0008	Female	51	168	53	18.7783	81	23.8	120	70						6.7	5	4	10	6	5	8
InVS0010	Female	38	159.5	60.4	23.7419	86	34.4	110	70						7.5	3	8	10	8	7	8
InVS0011	Female	52	160	46.6	18.2031	73	24.4	121	70	4.58	1.12	5.16	3.35	1.85	8.4	8	9	10	8	7	5
InVS0012	Female	39	155	70.7	29.4277	89	37.9	120	70	5.57	1.62	3.67	2.11	1.2	8.9	9	8	10	8	10	7
JFJ002	Female	40	160	55	21.4844			105	59	4.7	0.87	4.29	1.92	1.64	7	7	5	10	10	8	5
JFJ008	Female	37	168	61.3	21.7191	70	29.2	117	69	4.3	0.82	4.38	1.22		7	4	7	10	6	6	6
JJB018	Male	62	167	72	25.8166	85	25	135	85	4.1	2.61	3.10	1.36	0.83	6.8	10	10	4	4	8	6
JLT002	Male	60	172	66.8	22.5798			120	80	5.6	0.77	5.38	3.18	1.17	5	10	5	2.1	6	3	0
JLT003	Male	53	173	82	27.3982			145	91	5.8	2.46		3.33	1.01	7	7	7	10	2	9	4
JLT004	Male	41	170	78.6	27.1972	88	26.1	123	84	5.4	2.51	3.99	1.02		6.7	6	8	10	5	0	4
JLT005	Male	57	170	90.2	31.2111			160	104	4.4	3.71	4.17	2.03	0.57	8.2	7	8	10	2	10	10
JLT006	Female	48	163	60	22.5827	77	30.2	103	68	3.7	1.61	4.63	0.99		7.7	5	10	10	6	5	6
JRZ012	Female	33	152	56.2	24.3248	72	32.4	110	65	4.1	0.73	3.23	1.2		8	7	7	10	6	9	7
JSB001	Male	51	170	74.4	25.7439			118	83	4.3	1.05	4.50	2.28	1.50	8.4	10	7	10	6	8	6
JSB002	Male	47	170	73.4	25.3979			109	82	4.5	1.47	4.89	2.71	1.18	8.5	7	3	6	7	6
JSB004	Male	43	185	94	27.4653			143	98	4.2	1.83	5.41	3.06	1.09	6.6	3	7	10	3	8	5
JSB007	Male	43	178	79.6	25.1231			113	68	4.6	2.02	3.68	1.87	0.83	5.2	7	6	6	5	9	6
JSB014	Male	54	176	82	26.4721			125	81	4.3	0.71	3.52	1.68	1.15	8.4	8	9	10	5	9	6
JSB020	Female	55	161	58.9	22.7229	81	29.9	135	71	5.4	0.8	5.46	2.11		9.6	10	10	10	8	10	8
JZJ002	Female	40	171	64	21.8871			120	80	4.1	0.70	5.51	3.12	1.37	7.2	10	8	10	6	2	2
KBS010	Male	48	170	70.4	24.3599			142	86	6.5	3.02	5.2	2.74	0.93	5.6	6	2	10	8	2	4
KBS017	Male	35	172	53.5	18.0841	72	13.9	113	69	4.2	0.44	3.85	1.78		7.3	3	8	10	6	8	7
KBS020	Male	32	177	72.2	23.0457			117	71	4.4	0.81	3.82	1.84	1.43	4.8	6	5	10	6	4	0
KBS038	Male	55	172	70.4	23.7966	95	22.4	124	82	5	1.35	3.95	1.08		8.5	9	8	10	5	8	8
KLS002	Male	48	175	70	22.8571			118	65	4.3	1.77	5.10	2.96	0.99	7.4	7	4	10	10	9	6
KLS005	Male	33	165	45.2	16.6024	67	11	110	76	4.8	1.31	3.99	1.69	1.71	7.6	8	8	10	0	6	6
KLS009	Male	40	170	69.8	24.1522	87	23	111	78	5.4	1.44	4.65	1.38		4.2	5	5	1	8	7	4
KLS019	Female	47	155	58.2	24.2248	75	31.1	116	79	4	1.46	4.03	1.37		6.8	8	0	10	3	10	8
KLS020	Female	34	166	53.3	19.3424			100	70	4.4	0.88	4.51	2.05	1.64	8	8	8	10	6	2	4
KLS021	Female	47	165	58	21.3039			112	77	4.6	1.14	4.15	1.98	1.10	7	5	8	10	4	5	5
KLS023	Female	43	165	51	18.7328			110	70	5.0	1.01	5.92	3.60	1.04	7.6	8	9	10	8	6	4
KLS025	Female	39	158	59.6	23.8744	85	33	105	69	4.3	0.68	4.05	1.47		8	4	10	10	6	8	8
KLS026	Female	36	156	49.1	20.1759	61	26.1	96	64	4.1	0.59	3.31	1.39		8	3	10	10	6	10	8
KQS002	Female	49	163	62.9	23.6742	80	33.7	108	83	4.9	4.17	5.41	0.85		9	8	10	10	5	9	10
KQS015	Female	50	159	57.7	22.8235	74	29.5	130	90	4.6	1.42	4.37	1.35		7	3	6	10	8	7	7
KQS017	Female	41	162	61.5	23.4339	77	33.1	103	69	4.8	1.17	4.69	1.16		6.7	4	5	10	6	5	8
KQS019	Female	32	165	60	22.0386	75	33.9	105	71	5	1.41	3.98	1.24		6.6	2	7	10	8	5	5
KQS025	Male	42	176	70	22.5981	74	20.7	110	90	4.8	0.83	5.1	2.16		7.3	5	10	10	6	4	3
KSS009	Female	40	158	46.6	18.6669	66	18.7	99	64	4	0.46	3.91	1.62		8.6	8	8	10	6	9	9
KSS011	Female	36	165	64.1	23.5445	75	34.2	117	87	4.5	1.55	3.8	1.25		8.6	8	10	10	6	7	7
KSS012	Male	34	180	70.2	21.6667			100	61	4.7	1.90	3.84	1.97	1.01	5.4	6	6	2	8	7	7
KSSA003	Male	39	175	68	22.2041			120	78	4.1	1.39	4.19	5.05	1.47	5	7	10	4	0	6	5
KSSA006	Male	51	176	78.3	25.2776	84	24.6	124	74	4.8	1.19	5.6	0.94		6.7	7	3	10	6	6	5
KSSA009	Female	44	156	60.6	24.9014	79.5	30.9	109	71	4.7	0.73	3.29	1.03		7	2	10	10	6	6	4
KSSA010	Male	34	170	80.6	27.8893	98	28.4	116	70	4.2	2.85	4.62	1.13		2.7	2	4	0	5	6	4
KSSA011	Male	37	168	61.8	21.8963	80	20.6	115	79	4.7	1.43	0.91	1.08		8.1	9	6	10	6	9	6
KSSA012	Male	31	176	73	23.5666			104	66	4.5	1.55	4.10	2.00	1.27	5.8	6	5	10	8	2	2
KSSA014	Female	38	155	58.4	24.308	78	30.9	99	62	4.4	0.99	4.31	1.14		7.9	4	10	10	8	8	5
KSSA017	Female	40	153	56.4	24.0933	81	31.6	116	73	4.2	1.25	3.54	2.53		6.6	2	5	10	8	7	7
KSSA018	Female	40	158	67.1	26.8787	82	36.1	93	62	4.2	0.79	4.18	1.18		6.1	2	5	10	6	5	6
KSSA020	Female	37	160	56.4	22.0312	75	30.9	110	81	5.2	0.83	6.33	1.72		8.3	7	9	10	6	7	8
KSSA021	Male	45	178	69.3	21.8722	77	20.4	129	77	4.8	1.04	4.13	1.1		3.9	5	5	0	5	9	5
KSSA025	Male	50	165	68.6	25.1974	82	24.1	134	90	5.3	3.46	4.54	0.82		8.6	8	9	10	8	8	6
KSSA028	Male	58	170	70.7	24.4637	88	25	101	65	4.8	0.77	3.54	0.95		5.3	9	6	1	6	8	6
KSSA029	Male	34	170	76.5	26.4706	97	24.5	126	85	4	2.06	4.26	1.21		7.4	6	7	10	8	5	5
KSSA035	Male	45	168	72.5	25.6874	93	24	120	70	6.8	1.1	3.19	0.97		8.2	7	9	10	8	8	4
KSSA038	Male	36	172	71.4	24.1347			120	70	4.3	3.34	6.24	3.06	1.52	6.5	3	5	10	5	7	7
KSSB006	Female	40	160	51.4	20.0781	64	24.5	94	53	4.3	0.47	3.87	1.56		7.9	6	7	10	6	9	8
KSSB007	Female	39	157	52	21.0962			100	68	4.2	1.97	4.67	2.39	1.22	8.4	7	7	10	8	10	8
KSSB024	Female	40	155	47.4	19.7294	68	22.8	99	60	4.2	0.95	4.66	1.7		6.95	8	0	10	6	9	7
KSSB027	Female	44	165	56	20.5693	77.5	26.1	99	70	4.4	1.03	4.59	1.01		8.4	8	9	10	6	8	6
KSSB028	Female	36	168	53.8	19.0618	70	26	109	77	5.2	1.9	5.21	1.29		6.8	4	5	10	6	8	6
KSSB030	Female	44	150	45.8	20.3556	64	25.7	100	71	4.2	0.42	3.73	1.44		9.1	8	10	10	6	10	9
KSSB032	Male	37	182	77.6	23.4271			115	80	4.2	3.51	5.49	2.70	1.14	6.3	5	0	10	2	9	10
KSSB035	Female	28	161	46.6	17.9777	62	22.8	99	73	4.5	0.75	5.29	1.74		6.5	4	3	10	8	7	6
KSSB036	Female	46	158	61.7	24.7156	79	31.5	114	71	5.4	4.08	5.24	0.9		9.3	9	10	10	6	10	9
KSSB037	Female	35	163	58	21.83	74	30.3	99	56	4.1	0.8	3.93	1.79		7.9	5	8	10	6	8	9
KSSB042	Male	45	167	64	22.9481			126	82	4.4	1.22	3.84	1.70	1.27	6.6	6	4	10	6	8	4
KSSB044	Male	50	173	78	26.0617			135	85	4.9	1.25	4.91	2.75	1.01	4.5	4	8	2	4	7	4
KSSB045	Male	50	170	69.4	24.0138	85	22.3	107	67	4.2	1.65	3.25	0.8		6.8	5	4	10	7	7	6
KSSB046	Female	52	160	53	20.7031			106	59	4.5	0.97	5.18	2.70	1.54	7.6	7	7	10	5	8	8
KSSB050	Female	52	167	75.4	27.0357	94	35.3	112	68	5.1	1.68	5.12	1.22		7.3	5	9	10	2	6	7
KSSB051	Female	58	156	41.6	17.094	63	19	116	66	4.2	0.93	5.73	2.88	1.71	7.8	6	8	10	10	4	6
KSSC007	Male	36	180	84	25.9259			112	66	4.9	1.10	4.88	2.63	1.32	4.8	8	8	2	2	7	2
KSSC011	Male	47	165	65.9	24.2057	90	24.2	136	73	4.8	2.52	3.38	0.72		8.1	10	8	10	4	6	5
KSSC012	Male	34	186	76.4	22.0835			115	65	4.3	0.46	3.35	1.47	1.41	6.6	7	4	6	8	8	5
KSSC027	Female	29	163	52	19.5717			96	63	4.5	0.80	5.25	2.63	1.71	7	6	5	10	8	6	8
KXX005	Female	29	158	52.9	21.1905	65	28	90	57	4.6	1.06	1.05	1.6		7.9	5	7	10	8	7	10
KXX011	Female	34	165	49.7	18.2553	67	23.7	103	72	4.1	0.7	3.52	1.2		5.8	3	4	10	5	5	4
KXX015	Female	35	168	54	19.1327	69	25.1	102	68	4	0.83	3.59	1.37		6.3	3	3	10	6	9	6
KXX017	Female	39	161	49	18.9036	64	23.9	99	64	4.4	0.53	3.75	1.57		8.2	5	10	10	6	9	7
KXX025	Female	51	160	59	23.0469	84	33.2	97	63	4.1	0.94	3.63	1.19		8.6	9	8	10	6	9	7
KXX026	Male	51	180	83.8	25.8642			106	65	4.4	1.69	4.15	2.19	0.93	7	5	8	10	4	5	5
KXX027	Male	58	175	75.8	24.751			131	85	4.5	1.52	4.96	2.58	1.15	7.4	7	7	10	4	8	4
KYS004	Male	40	172	75	25.3515			120	80	4.6	1.59	3.44	1.78	1.08	8	8	8	10	6	10	5
KYS006	Male	61	168	72.5	25.6874	87	26.8	123	75	3.9	1.3	4.91	1.29		7.6	6	9	10	5	6	5
KYS010	Male	31	185	82.4	24.076	90	21.4	133	89	4	4.94	3.94	0.92		7.3	5	8	10	5	8	4
KYS012	Male	37	175	80	26.1224			120	75	4.7	2.14	4.28	2.34	0.89	6.6	5	8	10	1	6	3
North0001	Male	38	175	70	22.8571	96		120	72	5.5	0.94	3.65	1.86	1.06	8.7	10	6	10	10	10	5
North0005	Female	31	176	55.1	17.788	65.3	20.1	108	77	4.5	0.52	3.95	1.96	1.77	8.8	10	7	10	6	10	8
North0006	Male	42	170	60	20.7612	80		106	67	4.8	0.84	5.04	2.89	1.63	3.3	3	2	2	10	4	3
North0007	Male	47	168	72.8	25.7937	84		120	87	5.6	0.82	5.52	2.5	1.43	7.6	7	8	10	7	7	2
North0008	Female	28	170	64	22.1453	76		98	69	4.8	0.62	4.13	2.11	1.74	6.5	2	4	10	10	6	7
North0010	Male	42	175	78	25.4694	87		120	80	5.7	3.59	3.36	1.76	1.02	6.2	6	0	10	10	6	4
North0012	Male	29	171.7	88.2	29.9177	104.2	27	138	81	5.2	2.83	4.4	2.76	1.05	7.3	6	6	10	7	9	3
North0013	Female	28	160.6	51.2	19.8508	72	23.5	85	54	4.6	0.99	3.92	2.57	1.25	7.1	8	0	10	10	9	6
North0014	Female	25	160	65	25.3906	102		108	73	5.1	0.7	4.52	2.3	1.55	6.6	6	0	10	10	10	4
North0016	Male	25	175	70	22.8571	80	24.3	130	80	4.6	0.86	4.9	2.36	1.6	5.7	2	2	10	8	5	6
North0017	Female	29	159.8	56.1	21.969	76.2	28.5	117	70	4.7	0.99	3.92	2.57	1.25	7.1	9	0	10	10	9	4
North0018	Female	26	158	48.2	19.3078	65.6	22	102	68	4.4	1.25	4.4	2.89	1.21	7.6	9	0	10	10	9	9
North0019	Male	26	178	87	27.4587	85	24	123	82	5	1.51	5.07	2.68	1.31	6.1	4	8	4	9	10	6
North0023	Female	23	163	61.7	23.2226	72.2	27.6	94	58	4.7	1.02	3.47	2.21	1.1	8.8	9	7	10	10	9	7
North0024	Female	31	164.6	64.2	23.696	82.5	28.7	107	63	5.1					8.2	7	7	10	10	8	6
North0028	Male	25	167	63	22.5896	89		120	80						8.5	9	6	10	10	9	6
North0030	Male	24	179	60	18.726	70	23.4	123	86	4.4	0.85	4.88	2.31	1.29	5.4	2	2	10	9	5	2
North0034	Male	26	180	77	23.7654	85	19	125	70	6.6	3.15	3.6	1.33	1.55	4.9	9	5	0	10	5	6
North0036	Female	27	160	55	21.4844	78	22.89	108	76	4.8	0.71	4.51	2.19	1.31	6.6	3	7	10	6	8	2
North0037	Male	39	176	82	26.4721	85.2	23.5	123	87	5.7	1.76	3.46	1.64	1.06	6.6	3	8	10	7	3	4
North0038	Male	28	169.7	94.4	32.78	106.5	29.2	111	72	5	2.32	4.32	2.84	0.91	5.7	2	0	10	10	7	6
North0039	Female	23	160	54.4	21.25	74	30.4	108	82	4.6	1.5	4.31	2.78	1.86	5.8	5	0	10	6	7	5
North0040	Female	24	161	57	21.9899	70	22	92	60	5.2					8.35	8	6	10	10	10	4
North0041	Female	24	162	56	21.3382	71	29	112	80	5.2	1.4	4.3	2.86	1.86	8.7	8	8	10	10	9	6
North0042	Female	28	160	56.7	22.1484	69		117	65	4.5	0.91	4.13	3	1.41	7.6	4	7	10	8	9	7
North0043	Female	25	158	46.4	18.5868	75	26	96	58	4.5	1.3	3.5	2.4	1.45	8.5	8	8	10	9	9	5
North0044	Female	21	158	50.8	20.3493	72	28.2	103	83	5.2					7.2	3	7	10	10	7	5
North0048	Female	25	161	48.2	18.595	67.4	23.5	98	66	4.7	1.19	4.09	2.25	1.62	6.4	4	5	10	9	4	3
North0050	Male	26	180	74	22.8395	82		118	73	6	1.7	3.1	3.12	1.08	4.8	8	4	2	4	9	5
North0051	Male	25	184	90	26.5832	95	17	115	78	4.2	1.1	5.5	1.24	3.6	8	9	4	10	10	10	4
North0052	Female	25	160	46.7	18.2422	61	22	110	70	5.1					7.6	8	4	10	6	10	6
North0055	Male	27	182	70	21.1327	80	25	124	86	4.7					3.8	4	5	0	6	8	6
North0056	Female	25	160	49.6	19.375	89	24.9	115	75	5.5	0.9	3.8	2.1	1.1	6.9	4	7	10	6	7	4
North0058	Female	21	172	67	22.6474	63	24	107	60	6					9.15	9	7	10	10	10	8
North0060	Male	42	173	78	26.0617	94	24.15	120	80	5.5	1.13	4.7	3.45	1.08	6.1	4	1	10	10	8	3
North0061	Female	25	178	75	23.6713	85	25	127	86	5.3					5.9	9	6	2	8	10	4
North0063	Male	37	168	72	25.5102	99	21	121	82	5.1	0.6	3.2	2.11	1.2	8.3	8	6	10	10	10	4
North0064	Female	26	161	43	16.5889	76		110	75	4.1	4.7	5.2	4.8	4.5	6.5	5	3	10	10	5	4
North0066	Male	25	173	78.2	26.1285	83		115	65	5.6	2.23	4.02	2.24	1.12	3.6	2	5	2	3	10	3
North0067	Male	33	186	90	26.0146	90		120	80						5.6	5	8	4	4	7	7
North0071	Male	45	175	73	23.8367	83	28	118	78	4.6					2	4	0	2	6	0	0
North0077	Male	36	172	70	23.6614	70	24	135	70	4	1.9	5	2.5	1.2	5.8	4	6	10	8	0	0
North0079	Male	45	174	68.8	22.7243	86		125	80	5					3.4	6	2	4	6	0	0
North0080	Male	30	172	70	23.6614	82	25	115	82	5	0.6	3.2	2.11	1.2	5.6	9	0	10	8	0	0
North0082	Male	25	170	67.5	23.3564	78	20	120	70	3.9					4.3	5	0	4	6	8	7
North0088	Female	26	162	51.6	19.6616	71.2	26	100	70	4.2	0.72	4.41	2.81	1.42	8.9	9	7	10	10	10	6
North0089	Male	43	168	70	24.8016	96		127	78	5.7	5.32	4.86	3.7	1.37	8.2	8	8	10	5	10	5
North0090	Female	26	160	46	17.9688	62	21	112	74	4.8					8.4	7	8	10	6	10	8
North0091	Male	40	172	81	27.3797	91	27.7	100	70	5.28	1.49	3.84	2.31	1.23	6.6	6	4	10	9	5	2
North0092	Female	26	160	51.1	19.9609	75.6	28.7	105	70	4.5	0.48	3.69	1.75	1.86	8.7	8	8	10	10	9	6
North0093	Female	30	167	62.4	22.3744	78.1	29.2	102	60	5.2	1.7	3.52	1.84	1.26	7.3	2	7	10	10	9	6
North0094	Male	23	175	68.2	22.2694	74.9	13.1	119	65	4.1	0.6	3.33	1.76	1.41	3.8	9	5	0	10	0	0
North0095	Male	30	177.5	66.8	21.2021	83.4	17.4	125	80	5.4	0.88	4.3	2.89	1.22	7.3	8	6	10	7	8	0
North0097	Male	40	161	76	29.3199	82	28.6	109	68	5.19	1.09	3.69	2.54	1.12	5	4	6	3	6	9	6
North0098	Male	30	169	72.3	25.3142	78	23	108	80	5.24	1.89	3.43	1.61	1.24	8.35	6	8	10	9	8	8
North0099	Female	32	155	53.9	22.435	75	29.5	130	90	5.25	0.86	2.83	1.35	1.29	6.8	1	8	10	10	6	4
North0100	Male	30	158	65	26.0375	78	25.5	115	76	4.52	0.75	3.21	2.16	1.13	7.3	5	6	10	6	10	5
North0101	Male	24	168	61	21.6128	70	24.3	112	68	4.69	0.89	3.73	2.86	1.51	4.9	4	5	3	7	10	5
North0102	Male	27	168	72	25.5102	90	24.4	120	78						5.2	5	8	3	5	7	5
North0103	Female	27	164	47.8	17.7722	70	17.8	99	63	4.8	0.66	2.69	1.06	1.28	7.8	5	8	10	10	7	5
North0104	Male	38	175	93	30.3673	95	28	110	72	6.1	2.67	5.5	3.91	1.02	8.7	9	7	10	6	10	8
North0105	Male	25	161.3	58.2	22.3694	92	24	122	66	4.81	1.1	4.16	2.43	1.28	7.4	5	6	10	10	9	3
North0106	Male	24	172.6	58.2	19.5363	80	20.4	138	88	5.1	0.61	3.74	1.6	1.89	6.4	3	4	10	10	8	2
North0107	Female	43	160	48.5	18.9453	68	25.5	124	93	4.8	1.3	4.26	2.6	1.42	6.7	8	0	10	10	8	3
North0108	Male	32	164	60	22.3081	78	18	130	80	4.6	0.75	3.92	1.36	1.71	4.5	7	4	2	6	8	3
North0109	Male	23	175	73	23.8367	81	17	123	78	4.5	0.77	3.91	1.37	1.72	7.35	9	6	10	5	6	2
North0110	Male	41	174	70	23.1206	90		105	65						8.7	10	5	10	10	10	7
North0111	Male	41	165	63	23.1405	80	22.8	112	80	5.8	1.9	5	2.8	1.6	6.5	8	0	10	9	6	4
North0112	Male	43	180	90	27.7778	90	25	132	77	5	1.34	6.14	3.82	1.55	8	9	4	10	8	10	6
North0113	Male	37	179	94.2	29.3998	95	24.4	136	90	5.1	2.72	5.63	3.87	0.84	3.3	3	3	0	5	10	6
North0114	Male	44	171.5	79.8	27.1316	94.5	25.3	135	90	6.4	3.89	5.44	3.33	0.87	8	7	7	10	10	5	7
North0115	Female	52	156.5	54.7	22.3336	78.2	28.5	105	70	4.5	1	5	1.65	2.9	7.2	3	7	10	8	6	8
North0116	Female	39	157	52.4	21.2585	72.4	25.3	110	70	4.3	0.65	4.25	2.5	1.51	9.15	9	7	10	10	10	8
North0117	Male	36	170	82.5	28.5467	83	29	129	80	5.6	1.36	4.91	1.55	2.54	4.5	2	4	3	10	8	6
North0118	Male	30	177	75	23.9395	93	22	118	78	4.57	1.53	4.8	2.16	1.56	4.2	3	6	0	9	9	6
North0119	Male	27	181	78	23.8088	90	22.2	114	75	5.2	1.26	4.52	1.97	1.83	8.4	8	7	10	10	10	4
North0120	Male	29	179	66.9	20.8795	80.9	16.5	128	82	4	1.06	5.06	3.5	1.46	7.9	5	6	10	10	8	9
North0121	Male	45	169	76.3	26.7148	88	26.3	129	79	4.4	1	3.32	2.16	0.89	6.3	3	7	10	4	6	3
North0122	Female	27	154	56.2	23.6971	79	28.6	100	65	4.4	1.04	4.24	2.5	1.34	8.7	8	8	10	9	9	7
North0123	Female	27	159	46	18.1955	68.9	21.7	110	62	4.4	0.87	3.17	1.7	1.24	8	4	8	10	10	9	7
North0124	Male	35	170	67	23.1834	83	21.5	110	60	5	0.5	3	2.3	1	5.7	4	0	10	10	6	3
North0125	Female	37	167.5	69.1	24.6291	79	29.2	114	67	4.5	1.65	4.13	2.64	1.04	6.9	2	7	10	10	6	5
North0127	Female	35	162	49.5	18.8615	67.5	21.5	98	65						6.4	4	4	10	10	5	3
North0128	Male	31	176	65	20.984	80.4	16.3	107	76	4.3	1.06	4.04	2.77	0.95	5.1	3	1	10	4	7	2
North0129	Female	25	168	61	21.6128	70	23	112	68	4.69	1.21	3.82	1.86	1.13	8.1	4	8	10	10	10	7
North0130	Female	41	167	105	37.6493	124	42.2	125	80	5	1.7	4.24	2.82	1	7.55	4	6	10	9	10	5
North0131	Male	35	179.3	61.1	19.0056	77	11.7	105	75	5.6	0.99	5.48	3.48	1.44	7.6	4	8	10	10	8	4
North0132	Male	34	171.8	69.2	23.4455	85.3	20.9	122	72	4.4	10.98	5.22	1.41	0.85	7.35	3	7	10	10	7	6
North0133	Male	36	169	69.4	24.2989	81.6	20.9	124	66	4.9	0.67	5.68	3.6	1.7	7.6	4	8	10	10	7	5
North0134	Female	28	169.5	51.3	17.8557	65.4	18.5	110	80	4.7	0.81	4.48	2.33	1.76	8	3	8	10	10	10	8
North0136	Female	28	162	59	22.4813	74	22	100	69	5	1.26	4.89	1.45	2.94	8.6	8	8	10	10	8	6
North0137	Female	31	167	62	22.231	72	26.7	110	90						3.4	4	4	0	7	9	2
North0138	Male	24	179	70	21.847	80	23	122	74	4.6	0.98	5.21	2.3	1.21	5.4	7	7	2	9	8	3
North0141	Female	28	161	52.6	20.2924	68.7	24.3	104	63	4.6	0.83	2.93	1.78	1	7	4	4	10	10	8	6
North0142	Female	27	175	66.8	21.8122	80.2	30	98	68	4.6	2.25	5.35	3.3	1.14	7.2	3	6	10	10	8	6
North0143	Female	33	156	43.6	17.9158	66.8	22.1	105	70	4.3	0.98	4.59	2.83	1.5	7.8	5	5	10	10	10	8
North0145	Female	28	165	55	20.202	74		100	65	5	0.6	3.1	1.5	1.2	7.1	9	0	10	8	10	5
North0147	Female	22	155	50.5	21.0198	70	28.9	109	67	4.8	0.55	4.31	1.64	1.86	6.6	4	2	10	10	10	4
North0149	Male	23	181	65	19.8407	83	18.2	124	81	4.8	0.88	4.12	1.87	1.65	5	5	5	2	10	9	5
North0150	Female	27	161	77	29.7056	85	29	118	87	4.9	3.25	5.03	2.49	1.5	6.6	3	4	10	10	7	5
North0154	Male	45	161.6	67	25.6562	91	19.3	116	68	5.69	0.71	5.18	3.21	1.55	6.2	3	3	10	8	6	6
North0155	Male	43	166.4	67	24.1974	89	18	116	68	5.69	0.71	5.18	3.21	1.55	5.2	1	0	10	10	4	6
North0157	Male	24	174.3	55	18.1037	72	12.9	115	72	5	1.59	4.14	2.85	1.05	4.5	3	6	2	10	6	5
North0158	Male	24	175.2	75	24.4339	85	19.3	115	86	5.1	0.63	3.56	2.01	2.12	8.8	9	8	10	6	10	8
North0159	Female	25	157.5	60	24.1875	82	22	110	70	5	0.52	3.7	1.89	2.01	6.4	4	4	10	9	5	4
North0160	Female	45	155.6	56	23.1296	83	29	103	65	5.2	1.5	4.6	2.83	1.82	6.5	3	5	10	7	7	4
North0161	Female	26	163	54.4	20.475	75.5	13.9	111	73	4.4	0.67	3.97	2.08	1.8	7.6	4	7	10	10	9	5
North0163	Male	38	178	67	21.1463	80	21.53	109	67	5.2	0.53	3.8	1.26	1.41	4	7	4	1	6	5	4
North0164	Male	32	188	84	23.7664	85	23.5	110	70	6					6.1	2	3	10	10	5	6
North0165	Male	27	179	68	21.2228	102	23	120	80	5.5					6	4	3	10	6	5	5
North0166	Female	28	163	58	21.83	71	21.3	110	62	4.2	1.5	4.6	2.85	1.2	7.6	4	8	10	6	10	6
NSY 0001	Female	34	156	52.5	21.573	73.3	26.6	100	70	6.5	0.82	4.41	2.74	1.49	7.7	4	7	10	10	8	7
NSY 0002	Female	50	161	58.4	22.53	77	25.7	110	70	5.7	1.09	5.32	3.44	1.61	8.4	9	8	10	9	5	6
NSY 0005	Female	54	160	58	22.6562	81.8	29.1	125	70	5.4	4.33	6.86	4.13	1.25	6.7	4	5	10	10	3	6
NSY 0006	Male	43	169	62.7	21.953	78	13.4	120	80	5.6	1.45	7.39	5.1	1.71	4.4	4	4	2	9	7	6
NSY 0007	Female	64	155.5	55.6	22.994	80	30.5	120	60	5.4	0.99	4.01	2.47	1.24	8.7	9	8	10	10	6	7
NSY 0009	Female	44	155.5	48.9	20.2231	67.2	26.8	95	60	5.1	2.4	5.27	3.1	1.12	8.7	8	8	10	10	9	6
NSY 0010	Female	57	159	54.7	21.6368	83	25.5	125	75	4.9	2.01	4.21	2.5	1.26	8.95	9	7	10	10	8	9
NSY 0011	Female	43	154	42.4	17.8782	64.5	17.9	110	70	8.5	0.74	5.28	3.29	1.7	9.2	9	8	10	10	9	9
NSY 0015	Female	51	156.8	55.7	22.6549	72	28.3	110	75	5.1	1.53	6.37	4.23	1.69	8.65	10	7	10	4	10	8
NSY 0016	Female	24	162	62.6	23.8531	75	33.8	120	90	4.9	0.86	5.05	3.37	1.68	7.7	4	7	10	10	6	9
NSY 0017	Female	61	156	51.55	21.1826	78.5	30	130	90	5.4	1.64	6.57	4.03	1.75	7.95	7	7	10	10	5	5
OSY 0001	Female	53	160	63.75	24.9023	84	36.5	110	70	5	0.81	5.2	3.19	1.59	8.15	5	6	10	10	10	8
OSY 0002	Male	34	182	99.95	30.1745	101	27.8	115	75	6.7	1.61	4.81	3.13	1.21	7.4	3	7	10	10	10	4
OSY 0003	Female	59	153	62.25	26.5923	81	35.8	125	80	5.4	2	4.51	2.7	1.4	7.8	4	5	10	10	10	9
OSY 0004	Female	48	162	60.5	23.0529	75	30.3	100	60	5.5	1.68	4.42	2.84	1.17	8.05	5	7	10	10	8	7
OSY 0006	Male	34	175.5	80.5	26.1362	95.5	24.5	120	80	6.3	1.12	5.03	3.59	1.17	6.8	2	5	10	10	7	7
OSY 0007	Male	30	174	83.4	27.5466	95.5	25	110	70	5.8	1.92	5.08	3.27	1.14	7.3	3	7	10	8	10	5
OSY 0008	Male	45	165	65.05	23.8935	87.4	22.5	115	75	7.4	2.88	4.4	2.86	0.86	8.3	7	7	10	10	10	5
OSY 0010	Female	43	156.5	67.85	27.7026	91.5	37.8	105	70	5.3	2.41	5.3	3.49	1.28	7.6	3	7	10	10	7	9
OSY 0012	Female	52	154.6	64.3	26.9025	84.6	36.5	105	70	5.6	1.94	5.83	3.82	1.5	8.45	6	7	10	10	10	8
OSY 0014	Female	53	159.5	66.3	26.0611	87	37.2	110	75	5.2	1.37	4.14	2.8	0.99	7.6	3	6	10	10	9	8
OSY 0015	Female	36	153	62.4	26.6564	79	35.4	100	70	5	0.8	4.68	2.8	1.6	7.8	6	4	10	10	9	9
OSY 0016	Female	46	163	66.2	24.9163	82	35.6	110	70	6	2.65	6.13	4.22	1.09	8.8	7	9	10	9	10	7
OSY 0017	Female	31	160.3	71.5	27.8252	85	40	115	80	5.7	0.95	4.86	3.33	1.23	7.4	3	6	10	10	8	8
OSY 0018	Male	34	172	80.5	27.2107	96	29.5	125	95	5	2.63	5.08	3.17	1.28	7	3	5	10	10	9	5
OSY 0019	Female	42	158.4	74	29.4932	97.5	41	140	90	5.1	2.65	5.37	3.41	1.04	7.8	4	6	10	10	8	9
OSY 0020	Female	43	150	66.95	29.7556	95	41.6	120	70	7.5	1.42	5.28	3.98	1.1	7.6	3	7	10	10	9	7
OSY 0021	Male	28	175	75.5	24.6531	87.3	22.5	130	80	5.6	2.04	5.46	3.74	1.17	7	4	5	10	10	5	7
OSY 0022	Female	41	156	70.65	29.0311	91.6	40.8	120	80	5.4	2.57	5.84	3.61	1	7.6	4	7	10	10	5	9
OSY 0023	Female	51	159	67.1	26.5417	82	38.5	115	70	5.8	1.04	4.98	3.36	1.52	8.35	7	6	10	10	9	7
OSY 0024	Male	52	167	71.65	25.6911	97.5	21.7	130	80	6.1	2.98	6.04	4.18	1.08	4.7	3	5	3	10	6	6
OSY 0025	Female	34	162.6	77	29.1239	92	42.7	110	70	5.6	1.48	4.57	2.81	1.2	7	3	6	10	10	5	7
OSY 0026	Female	32	167.7	78.85	28.0373	90	38.8	105	75	6	1.9	2.73	1.43	0.85	8.55	7	7	10	10	8	8
OSY 0027	Female	44	162.5	62.2	23.555	80.5	33.3	110	70	5.5	1.71	5.25	3.7	1.08	7.6	3	7	10	10	9	7
OSY 0028	Female	39	159	67.45	26.6801	89	36.7	115	75	5	1.22	3.03	1.8	0.98	8	5	8	10	10	8	6
OSY 0030	Female	44	159	77.75	30.7543	100	35.4	120	75	7.2	3.32	2.97	1.38	0.5	9	7	8	10	10	10	10
OSY 0032	Female	57	158	93	37.2536	108.8	49.1	130	75	5.6	1.8	6.25	4.22	1.3	7.7	4	6	10	10	8	9
OSY 0033	Male	41	182	126.05	38.054	124	38.1	120	85	7.9	2.12	3.47	2.01	0.98	6.8	5	6	10	5	7	4
OSY 0034	Female	49	168.4	72.45	25.5478	90.6	37.2	105	70	5.5	3.31	5.17	3.18	1.02	8.2	8	6	10	10	6	7
OSY 0035	Female	37	152.5	58.6	25.1975	83	32	120	88	5.2	1.69	4.57	2.96	1.08	8.2	5	8	10	10	7	8
OSY 0036	Male	37	176.4	82.15	26.4004	90.6	24.2	110	70	5.6	2.68	4.19	1.26	0.76	7	2	8	10	10	5	5
OSY 0037	Female	45	162.2	84.4	32.0805	92	46.8	125	90	6.5	2.13	4.84	2.8	1.36	7.45	2	6	10	10	8	10
OSY 0038	Female	44	153.8	63.7	26.9294	79	37.5	130	85	4.9	3.56	5.14	2.34	1	8.65	8	5	10	10	10	9
OSY 0039	Female	43	157	73.6	29.8592	92.5	41.5	105	70	5.6	1.25	4.86	2.92	1.4	7.7	2	8	10	10	7	10
OSY 0042	Female	33	166	65.7	23.8424	77	30.8	100	70	5.1	1	3.57	1.8	1.43	8.2	7	5	10	10	10	8
OSY 0043	Female	46	157	64.1	26.0051	84.5	37.3	110	70	5.9	1.34	5.84	3.46	1.85	7.5	6	5	10	8	8	7
OSY 0044	Female	24	164.4	84.75	31.3571	92	41.8	135	80	4.9	1.44	5.86	4.46	1.08	8	5	6	10	10	9	8
OSY 0045	Male	39	170	77.9	26.955	96	19.5	135	90	6	4.91	5.99	2.92	1.16	8.65	8	9	10	6	9	7
OSY 0046	Male	29	175	83.6	27.298	99.5	25.7	130	85	5.4	2.87	4.91	3.06	1.14	7	3	5	10	9	9	6
OSY 0047	Female	43	164	65.6	24.3902	81	32.6	100	75	6	1.55	4.88	3.37	0.95	7.65	4	6	10	9	9	7
OSY 0048	Female	56	155.1	66.1	27.4775	85.7	39.3	125	85	4.9	0.93	4.84	3.56	1.19	7.8	5	6	10	10	7	8
OSY 0049	Female	50	162	72.5	27.6254	85.5	40.6	90	60	4.8	1.3	5.79	4.07	1.41	7.45	3	5	10	10	9	8
OSY 0050	Female	51	158	60.8	24.3551	82	36	105	70	6	1.68	4.86	3.28	1.02	7.8	4	6	10	9	10	9
OSY 0051	Female	46	160	91.45	35.7227	110.5	51	135	90	4.9	1.08	4.98	3.11	1.51	8.3	7	6	10	10	9	8
OSY 0052	Male	39	175	92.45	30.1878	96	26.2	120	80	5.8	1.21	4.48	3.07	1.03	7.9	9	4	10	10	8	5
OSY 0053	Female	56	159	65.95	26.0868	88	36.1	130	75	7.5	1.8	3.7	2.26	1	7.3	3	5	10	10	6	10
OSY 0055	Male	55	178	97.4	30.7411	107	29.8	120	80	6.1	1.68	4.7	3.07	1.12	7.8	9	5	10	10	7	3
OSY 0056	Male	47	178	85	26.8274	93	25.6	120	75	6	6.09	5.59	1.63	0.78	4.6	3	5	3	10	7	4
OSY 0058	Male	36	173.7	89.9	29.7961	99	27.5	135	90	4.9	0.83	4.43	2.9	1.43	8.7	8	7	10	10	10	7
OSY 0059	Female	28	160.4	100	38.8679	114.2	53	120	80	5.2	1.02	4.03	2.67	1.2	7.7	5	7	10	10	7	6
OSY 0060	Female	58	161.2	73.2	28.1696	94	40.4	125	85	6.3	3.2	5.84	3.98	1.17	7.7	5	7	10	10	5	7
OSY 0062	Male	38	172.3	94.3	31.7644	108.3	33	135	100	6.89	2.09	5.01	3.02	0.88	6.4	3	5	10	9	6	3
OSY 0064	Male	42	170.5	83.45	28.7063	97.5	24.7	120	90	4.6	1.39	5.76	4.29	1.11	4.4	5	4	2	10	6	4
OSY 0065	Male	36	178.5	93.75	29.4235	100	29.8	105	75	5.2	1.07	4.18	3.15	1.01	5.4	7	7	2	10	7	2
OSY 0070	Female	46	160.9	77.5	29.9357	91	42.7	120	80	6.2	0.87	5.2	3.61	1.45	8.4	7	6	10	10	10	8
OSY 0071	Male	25	168	81.75	28.9647	96	27.4	120	85	4.4	2.12	5.15	3.58	1.17	8.1	7	7	10	10	10	3
OSY 0073	Male	38	167	76.05	27.2688	91	21	115	90	5.8	3.35	5.25	3.37	1.09	7.5	9	5	10	4	9	4
OSY 0075	Male	32	162.4	100.7	38.1819	114.5	38.4	125	85	6.2	1.49	5.28	3.88	1	7.2	6	6	10	9	6	3
OSY 0076	Female	39	157	74.7	30.3055	92	43.7	105	75	5.6	1.32	4.12	2.92	1.04	7.6	3	8	10	10	7	7
OSY 0078	Male	53	167	72.85	26.1214	92.7	25.5	120	80	5.9	4.27	5.05	3.06	1.27	6	8	7	2	10	9	5
OSY 0079	Female	48	157.4	69.8	28.1738	95	43.6	125	80	6	1.84	5.36	3.71	1.19	7.1	3	6	10	10	7	6
OSY 0080	Female	40	162.7	59.65	22.5338	79	31.6	135	100	5.2	0.92	4.46	3.1	1.11	8.5	7	7	10	10	10	7
OSY 0081	Male	37	176	81.85	26.4237	84.5	28	115	75	4.9	0.64	4.2	2.6	1.5	8.95	9	8	10	10	8	7
OSY 0082	Male	30	175	91.2	29.7796	104.5	29.5	120	90	5.3	1.59	4.09	2.9	1.1	8.65	7	8	10	10	10	6
OSY 0084	Male	25	163	73.75	27.7579	96.5	24.1	120	75	4.8	1.41	5.35	3.59	1.38	5.3	1	4	10	10	2	1
OSY 0086	Male	21	179.5	80.8	25.0774	93	30.6	140	90	6	3.61	4.61	2.62	0.83	7.6	5	7	10	10	7	5
OSY 0087	Male	40	177	72.55	23.1575	88.5	19.6	135	90	5.9	0.91	4.98	3.19	1.63	8.2	8	7	10	10	6	5
OSY 0089	Male	32	184.5	90.55	26.6009	100	24.3	105	70	4.9	0.53	5.09	2.99	1.86	8.6	10	7	10	8	10	4
OSY 0090	Female	31	154	62.3	26.2692	87	37.4	110	70	4.65	2.48	4.59	3.32	1.12	8.2	7	7	10	10	6	8
OSY 0093	Female	34	167	74.75	26.8027	82	36.6	110	75	5.3	1.53	3.57	2.22	1.05	8.1	6	8	10	7	10	6
OSY 0094	Male	51	176.2	100.9	32.4997	110	31	130	85	5.3	4.91	5.5	3.62	0.88	7	3	6	10	8	8	6
OSY 0096	Female	64	163.3	73.25	27.4685	99	41.7	120	65	5.2	1.24	4.55	3.2	1.05	8.2	5	7	10	10	10	7
OSY 0099	Male	28	181	103.2	31.5009	101.5	32.9	135	90	4.3	1.12	2.99	1.91	0.85	7.3	6	6	10	10	4	5
OSY 0101	Female	23	162.8	63.2	23.8456	78	34.5	105	80	4.9	1.48	5.04	2.72	2.14	7.3	6	4	10	8	8	7
OSY 0104	Male	35	175.8	85.6	27.6972	100	24.5	125	80	4.6	1.68	3.45	2.12	1.18	6.7	4	7	10	10	3	2
OSY 0107	Female	57	158	62.3	24.9559	89	36	120	80	5.5	2.28	5.75	3.81	1.19	9.05	8	7	10	10	10	10
OSY 0109	Male	40	170.3	100.35	34.601	110	31	120	80	5	2.33	4.53	3.12	0.98	6.9	6	5	10	9	6	2
OSY 0112	Female	61	150.8	56.8	24.9773	84	34.9	105	75	5.8	1.09	4.97	2.92	1.78	8.9	9	7	10	10	9	7
OSY 0113	Male	28	179	93.95	29.3218	97	30.9	120	85	6.1	1.19	3.84	2.7	1.01	8.15	8	6	10	10	10	3
OSY 0114	Female	57	154	61.55	25.9529	88	38.1	125	80	5.4	5.67	5.24	1.62	0.75	8.5	7	8	10	8	10	7
OSY 0115	Male	42	176.6	84.75	27.1743	101.5	31.5	120	90	5.1	2.66	6.95	5.28	1.14	7.7	8	5	10	8	6	6
OSY 0116	Male	21	180.3	143.65	44.189	145.5	46.5	120	80	5.2	2.86	4.01	2.42	0.84	6.5	7	7	4	9	10	6
OSY 0118	Female	52	161.5	63.85	24.4802	80	34	105	75	5	0.86	6.35	4.07	2.08	9	9	7	10	10	10	7
OSY 0120	Female	36	156	76.2	31.3116	99	43	120	90						6.6	3	4	10	10	5	7
OSY 0125	Female	59	152	58.15	25.1688	88	29.8	135	85	6.1	2.92	6.7	4.2	1.52	7.6	6	6	10	9	6	7
QDC0001	Female	36	156	62.6	25.7232	82	26.1	101	72	4.76	2.15	3.52	1.55	1.28	6	2	4	10	10	4	4
QDC0002	Female	36	155	64	26.6389	80		126	85	4.89	1.36	4.65	2.69	1.34	6.6	7	0	10	10	6	6
QDC0003	Female	34	155	52.1	21.6857	72	26.7	89	60						8.2	6	8	10	10	7	7
QDC0004	Female	37	158	62.1	24.8758	84	32.3	103	65	5.56	0.77	3.26	1.56	1.24	8.2	5	10	10	10	6	6
QDC0005	Female	41	145	41.1	19.5482	69	20.8	110	61	4.85	0.72	3.48	2.03	1.25	8.2	8	8	10	6	7	7
QDC0006	Female	34	164	71.7	26.6582	84	35.8	124	90	4.86	3.07	3.81	1.97	1.16	8	7	8	10	6	7	7
QDC0007	Female	38	155.5	52.6	21.7533	86	28.4	110	71	5.16	2.51	3.82	2.04	1.07	9	10	8	10	8	8	8
QDC0008	Female	39	169	67.1	23.4936	83	34.7	118	73						6.7	2	6	10	8	6	7
QDC0009	Female	38	149.5	46.2	20.6709	68	29.6	108	66	4.91	1.15	4.5	2.24	1.72	8.3	5	10	10	6	8	9
QDC0010	Female	44	155	50.8	21.1446	71	19	103	75	4.81	3.63	4.26	2.07	1.03	8	7	8	10	6	7	7
QDC0011	Female	46	166.5	65.5	23.6272	76	32	113	68	4.99	1.09	4.44	2.85	1.3	7.3	6	7	10	6	5	6
QDC0012	Female	49	155	55	22.8928	90	25.1	130	80	4.93	2.56	5.37	3.46	1.32	8	6	7	10	8	9	7
QDC0013	Female	42	160	47.7	18.6328	71	18	96	74	3.94	0.91	4.3	2.37	1.64	9	8	10	10	10	7	7
QDC0014	Female	35	162	51.9	19.7759	72	24.6	124	78	6.32	0.68	3.13	1.44	1.4	7.7	8	5	10	6	7	8
QDC0015	Female	51	149	48.8	21.981	68	27.1	117	62	5.15	1.08	5.14	3.06	1.8	9	8	9	10	6	10	10
QDC0016	Male	50	173	79.1	26.4292	93	28	119	80	5.12	1.7	5.01	3.63	1.19	4.9	7	7	0	10	6	5
QDC0017	Male	34	172	61.1	20.6531	76	20.2	100	68	4.86	1.28	5.76	4.05	1.66	7.8	8	5	10	10	6	6
QDC0018	Female	45	162	82	31.2452	102		120	86	5.67	2.19	6.64	5.35	1.38	6.6	7	7	10	8	0	0
QDC0019	Female	38	145	43.4	20.6421	82	31.5	104	71	4.66	1.2	5.22	3.41	1.58	5.6	2	3	10	8	4	4
QDC0020	Female	51	160	55.2	21.5625	85	34	120	81						8.1	8	4	10	10	8	9
QDC0021	Male	41	166.5	81	29.2184	80	26.4	117	78						6.2	4	5	10	4	5	5
QDC0022	Female	41	160	60.6	23.6719	85	31.6	103	69	5.29	1.03	4.78	3.4	1.3	9.2	8	10	10	10	8	8
QDC0023	Male	37	175	84.7	27.6571	107	30.3	110	82	5.58	1.11	3.93	2.46	1.33	5.8	7	8	4	5	7	4
QDC0024	Male	54	173	75	25.0593	86	24	120	75	6.77	0.78	4.59	3.22	1.35	6.4	8	7	10	4	0	0
QDC0025	Female	45	160	49.3	19.2578	68	8.1	115	70	4.78	0.84	4.08	2.22	1.51	5.2	4	4	10	6	0	0
QDC0026	Female	41	170	70.7	24.4637	81	29.9	107	72	5.02	1.05	3.73	2.3	1.11	7	7	10	10	6	0	0
QDC0027	Male	27	174	72.9	24.0785	93	23	114	72	5.61	1.75	4.21	2.59	1.22	5.1	4	5	4	6	10	5
South0001	Male	33	175	78	25.4694	97		150	102	5.21	2.25	6.64	3.6	1.25	5.1	4	8	1	9	9	6
South0002	Male	36	163	60	22.5827	74	22	109	68	5	0.44	4.12	2.26	1.66	9.1	8	8	10	10	10	9
South0003	Male	39	165	64	23.5078	89	24.1	114	78	5.41	3.31	4.01	1.6	0.77	7	6	7	10	6	5	3
South0004	Male	31	169	85	29.7609	109	29.4	118	80	6.4	6.98	4.09	0.96	0.72	4.6	5	6	2	6	9	3
South0005	Female	22	168	57	20.1956	74	22	109	68	5	0.44	4.12	2.26	1.66	8.4	8	8	10	10	10	2
South0006	Male	25	179	67	20.9107	77	3.6	132	89	6	4.59	1.78	1.26	1.16	7.3	10	0	10	10	8	5
South0008	Female	29	170	62	21.4533	78	28	105	67	5.3	1.25	3.11	1.79	0.93	6.3	4	4	10	9	6	2
South0009	Female	40	169	66	23.1084	85.5		115	68	5.32	1.38	5.6			7	8	0	10	10	9	5
South0012	Male	56	165	64	23.5078	83	23	121	72	6.1	0.92	6.21	4.29	1.36	6.7	9	0	10	4	9	6
South0014	Male	24	174	75	24.7721	85	21	117	78	4.5	3.2	2.1	2.6	1.1	4.6	3	5	4	7	5	6
South0015	Female	24	154.5	44	18.433	63	24.4	102	65	5	2.5	6	3.12	1.22	5.4	4	0	10	6	6	4
South0016	Male	31	170	76.8	26.5744	80.9	28.9	110	65	4.7	1.05	3.92	2.53	1.19	6.2	10	5	3	8	10	5
South0017	Female	25	156	40	16.4366	60	14	108	55	4.5	0.68	4.4	1.98	1.97	6.2	6	0	10	10	6	4
South0019	Female	29	158	47	18.8271	64	18.5	111	54	4.8	0.97	3.9	3.05	1.04	6.7	7	4	10	7	5	3
South0023	Female	32	160.7	50.9	19.71	68	24.7	99	66	4.9	1.21	4.51	2.79	1.49	7.4	3	7	10	10	8	6
South0024	Female	27	160.2	51.8	20.1839	70	25.1	120	62	4.5	0.58	3.29	1.94	1.31	5.7	3	0	10	10	6	5
South0025	Female	26	168	50.3	17.8217	64.3	18	99	60	5.2	0.71	3.22	1.72	1.42	8.05	7	7	10	8	10	4
South0026	Female	22	160	52	20.3125	65	26.1	120	75	5.1	0.7	4.5	2.1	2	6.6	5	0	10	6	10	10
South0027	Male	28	168.3	70	24.7132	87	19.8	111	60	5.8	3.4	4.89	3.05	1.05	7.6	6	8	10	7	8	3
South0031	Female	31	156	51	20.9566	68	22	98	60	5.2	0.87	5.36	2.7	1.2	7.6	10	0	10	6	10	10
South0033	Female	31	163	60	22.5827	72.6	22.3	108	70	5.7	1.16	2.5	0.94	1.07	6.7	6	2	10	10	9	2
South0037	Female	42	172	66	22.3094	76	20.4	100	70	4.4	1.25	6.54	4.3	1.65	5.6	5	8	4	6	5	7
South0038	Male	25	167	63.2	22.6613	97		124	66	5	2.14	4.05	3.34	1.1	6.2	4	4	10	7	6	3
South0039	Male	25	171	66	22.571	82	19	118	72	5.4	1.05	4.71	2.95	1.58	8.1	8	6	10	10	10	3
South0044	Female	25	157	46	18.662	66		102	61	5.1	0.5	3.95	2.08	1.7	7	5	7	10	6	8	2
South0052	Male	24	178	62	19.5682	75.6	15.1	110	72	4.93	0.64	3.13	1.5	0.92	8.1	7	8	10	8	10	3
South0053	Male	26	164.8	57.9	21.3189	72.5	15.4	139	91	5.3	0.81	4.78	3.4	1.32	8.1	8	7	10	8	9	4
South0055	Male	30	168	58.6	20.7625	72.3	16.8	110	70	5.7	0.67	4.5	2.54	1.57	7.3	5	5	10	8	10	5
South0056	Female	30	161	79.3	30.593	95	39.4	102	67	4.3	1.38	5.15	3.53	1.42	7.7	7	4	10	10	10	5
South0057	Female	28	156	46.2	18.9842	66.7	23.3	92	64	4.4	0.55	6.09	4.11	1.91	7.2	3	7	10	9	7	6
South0058	Female	28	161	55	21.2183	73.5	27.4	95	70	4.8	0.89	4.51	2.04	1.31	7.4	7	8	10	7	4	3
South0059	Male	23	170	61	21.1073	86	21.2	122	87	5.6	1.12	4.08	2.01	1.04	6.8	7	3	10	10	5	3
South0061	Male	27	165	62	22.7732	78	21	105	57	5.1	0.96	6.35	4.57	1.54	5.5	9	7	2	5	8	4
South0063	Female	23	155	38.7	16.1082	62	16.1	120	78	4.2	0.88	5.76	2.39	2.28	7.3	2	6	10	10	10	7
South0065	Male	29	172	58	19.6052	65	14	114	62	4.7	1.14	5.1	2.03	2.17	6.3	7	0	10	9	6	4
South0066	Male	30	176.5	79	25.3593	88		116	65	5.7	1.51	5.05	2.77	1.45	7.1	8	0	10	10	10	5
South0069	Female	28	155	48.1	20.0208	78	27	96	63	5.1	0.54	3.82	1.55	1.53	7.15	4	5	10	8	10	5
South0071	Female	42	160	55	21.4844	70	28.5	130	80	5.5	0.75	4.6	2.5	1.9	6.5	5	0	10	10	6	9
South0072	Male	34	175	68	22.2041	70	20.1	135	80	5	0.68	4.8	2.15	2.3	5.9	9	7	1	9	10	5
South0073	Male	26	174	65	21.4692	75	13.1	103	70	4.78	0.42	4.81	2.83	1.81	7.5	9	3	10	8	10	3
South0075	Male	31	174	75	24.7721	85	25	126	76	4.8					6.1	2	5	10	6	7	4
South0076	Male	40	178	78	24.6181	91	20.7	103	66	5.9	3.59	4.93	3.12	1.15	7.2	6	8	10	7	4	3
South0077	Male	50	171	65	22.2291	86	22.7	127	80	5.4	4.64	3.51	4.1	1.04	4.2	5	4	1	10	5	6
South0079	Female	31	167	73	26.1752	93	26.2	110	74	5.6	1.51	5.34	2.38	1.67	8.2	7	7	10	10	8	6
South0080	Male	23	170	55	19.0311	70	13	118	78	4.9					4.6	9	0	4	6	8	2
South0082	Male	38	170	75	25.9516	84	25	120	80						4.2	3	6	2	7	5	6
South0083	Female	30	162	53	20.1951	65	24.4	102	55	5	2.5	6	3.12	1.22	7.1	8	5	10	6	5	4
South0085	Female	34	159	55	21.7555	78	17.66	99	62	4.7	0.54	4.46	2.87	1.43	7.7	7	8	10	6	8	3
South0086	Female	25	164	59	21.9363	72	29	100	60	4.94	0.51	4.36	2.65	1.48	7.3	8	0	10	10	10	7
South0088	Male	40	170	65	22.4913	85	13	117	76	5.2	1.48	4.22	2.7	1.52	6.7	5	5	10	6	8	3
South0090	Male	41	173	82	27.3982	91	29	122	79	5.9	1.9	4.5	3.12	1.9	2.6	6	0	0	7	4	3
South0093	Female	32	163	52.5	19.7599	71	26.6	98	49	5.1	0.56	5.04	2.8	1.91	6	4	3	10	6	6	4
South0095	Male	27	183	74	22.0968	84	18.2	124	94	5.3	0.9	3.6	1.9	1.3	6.2	3	5	10	5	7	4
South0097	Male	45	172	54.5	18.4221	70		95	70	5.2	2.03	4.17	2.69	1.04	6	6	7	10	4	0	0
South0100	Male	32	172	65	21.9713	70	28.1	136	85	5.5	0.66	4.7	2.15	2.3	6.8	9	7	10	6	0	0
South0101	Male	37	172	60	20.2812	80	21.1	108	65	5	0.68	4.8	2.12	1.95	6.8	9	7	10	6	0	0
South0107	Male	25	173	55	18.3768	70	15	110	60	5	1.1	3.1	2.28	1.16	2.5	3	2	0	7	4	4
South0108	Female	20	163	57	21.4536	73	27	110	56	6	1.1	5.5	2.6	1.31	6	7	3	10	10	0	0
South0109	Female	28	164	44.5	16.5452	70	21.5	114	73	4.3	0.57	3	1.81	1.84	4.6	7	0	10	2	0	0
South0110	Male	55	170	73.1	25.2941	85	27.6	133	82	5.6	2.1	5.32	3.85	1.29	8.4	6	8	10	10	8	8
South0111	Male	34	172	60	20.2812	67.5		110	65						5.6	7	3	10	6	0	0
South0113	Male	34	171	58	19.8352	75	19	118	80	5.6	1.6	5	2.9	1.3	7.4	3	6	10	10	10	6
South0114	Male	45	176	85	27.4406	98	27.51	113	78	6.6	1.39	5.46	3.8	1.35	7	3	5	10	9	9	6
South0117	Male	36	176	82	26.4721	110	30	135	80	5.2	0.68	4.8	2.15	2.3	6.1	9	7	1	9	10	7
South0118	Female	29	165	53	19.4674	67	26.8	90	50	5	1.3	4.8	2.57	1.56	6	5	7	10	6	0	0
South0119	Female	28	158	47	18.8271	69		115	75	5.6	0.66	4.85	3.12	1.57	6.8	5	3	10	10	6	6
South0121	Male	43	170	63	21.7993	83	24.7	126	85	6	1.6	4.6	2.1	1.7	6	4	3	10	8	5	3
South0122	Male	42	165	85.5	31.405	100		136	87	5	4.02	3.95	1.71	0.94	2.2	3	4	0	4	2	2
South0123	Male	40	170	84	29.0657	86		140	85	3.8	1.89	3.29	1.59	1.07	7.95	7	6	10	5	7	10
South0124	Female	49	154	54	22.7694	75	21.5	140	90	7.5	1.34	3.76	2.1	1.7	5.3	3	0	10	10	3	4
South0125	Male	55	181	73	22.2826	88	45	101	60	5.7	1.25	5.7	4.4	1.02	8.3	9	8	10	9	5	5
South0126	Female	43	156	69	28.3531	84	36.9	116	68	5.69	0.71	5.18	3.21	1.55	6.1	1	4	10	10	5	6
South0127	Female	51	164	65.2	24.2415	75	31.6	95	55	5.3	1.23	5.47	3.33	3.46	7.4	6	7	10	7	5	6
South0128	Male	41	168	64	22.6757	80	15	115	78	5	1.1	4.2	2.5	1.5	5.85	5	8	3	8	9	6
South0129	Male	52	165	77.4	28.4298	98	25	130	80	5.95	1.48	3.85	2.41	0.95	5.4	6	7	1	9	8	8
South0130	Female	41	153	51	21.7865	72		95	65	4.3	0.9	3.8	2.6	1	8.1	8	7	10	7	7	7
South0131	Male	29	170	75	25.9516	83	26	120	77	5.6	1.08	5.42	3.66	1.45	4.7	6	6	2	9	5	3
South0132	Female	29	165	48	17.6309	67	18.5	97	69	4.6	0.7	3.57	2.22	1.3	7	5	4	10	10	8	4
South0133	Female	28	166	63.6	23.0803	78	33.7	110	66						7.6	7	5	10	10	8	4
South0134	Male	26	170	59	20.4152	71	13.7	122	75	4.95	0.46	3.74	2.89	1.26	8.5	8	7	10	9	10	6
South0135	Male	24	173	70	23.3887	80	21	116	67	5.12	1.21	4.18	3.05	0.89	8.15	6	7	10	9	10	6
South0136	Male	37	158	50	20.0288	70	20	130	90	5.2	0.63	5.15	3.57	1.49	9.7	10	10	10	8	10	9
South0137	Female	32	165.8	53.9	19.6074	73	23.5	105	70	4.5	0.83	4.42	2.59	1.58	8.1	4	8	10	10	9	8
South0138	Female	36	160	51.9	20.2734	78.6	26.1	90	60	4.2	0.97	3.68	2.21	1.22	7.8	4	8	10	9	8	7
South0139	Female	37	162	60.3	22.9767	77	29.5	120	67	4.5	0.82	5.28	3.03	1.78	7.35	3	7	10	8	7	8
South0140	Female	26	156	44.5	18.2857	64.2	21	97	64	4.6	0.47	3.3	1.62	1.5	7.6	4	7	10	10	7	6
South0141	Female	29	156	51	20.9566	71.5	28.8	108	95	5.6	1.5	4.2	3.11	1.2	8.05	5	7	10	10	10	5
South0142	Female	30	165.3	50.8	18.5917	66.6	22.16	105	75	4.3	1.36	4.99	2.99	1.45	7.95	5	8	10	10	6	7
South0143	Female	30	158	75.4	30.2035	93	37.5	118	78	5	1.79	4.79	2.97	1.06	6.85	3	6	10	10	6	4
South0144	Female	25	163	50.6	19.0448	69	21.7	105	75	4.9	1.95	4.46	2.51	1.2	8.2	5	8	10	10	9	7
South0145	Male	31	185	82	23.9591	88.7	19.1	135	95	5.4	1.9	5.12	3.41	1.11	6.7	3	7	10	8	5	4
South0146	Female	26	153.5	53.9	22.8756	73	33.1	114	69	5.2	0.92	4.15	2.31	1.49	7.7	3	8	10	10	10	5
South0148	Female	25	157	46.4	18.8243	62.5	22	120	75	5	0.86	3.38	1.72	1.47	7.3	4	7	10	10	5	6
South0149	Female	32	165.7	65	23.6738	75	29.1	128	88	4.8	0.75	5.9	4	1.7	7.7	4	8	10	10	7	6
South0150	Female	26	159	47.1	18.6306	64.5	22.7	105	75	5.4	0.87	4.24	2.46	1.39	6.6	4	5	10	8	6	4
South0151	Male	39	178	99.4	31.3723	102.7	26	130	85	5	2.16	5.92	4.18	1.09	7.2	5	4	10	10	10	4
South0152	Female	27	163	58	21.83	70	22.5	120	80	4.4	0.65	5.5	3.19	1.76	6.5	2	8	10	8	3	4
South0154	Male	29	176	78.4	25.3099	91.7	23.3	124	78	5	1.17	4.19	2.79	1.21	5.9	5	7	3	10	10	6
South0155	Female	23	160	49	19.1406	64	24.3	103	65	5.1	0.69	3.96	2.31	1.47	6.9	2	4	10	10	10	7
South0157	Female	24	159	47	18.591	68		110	69	4.61	1	3.85	2.2	1.42	6.7	8	0	10	10	7	4
SSY045	Female	27	164	52.8	19.6312	71	26	100	63	4.3	0.64	3.52	1.74		7.1	4	7	10	6	8	5
SZS003	Male	46	168	63.8	22.6049			115	77	3.7	1.66	4.19	2.04	1.03	4	9	5	5	2	4	2
SZS005	Male	43	170	53	18.3391			127	93	5.4	1.78	5.45	2.69	1.49	4.8	8	5	2	4	4	2
SZS010	Male	35	172	59.9	20.2474			107	62	4.1	0.95	5.65	3.20	1.59	4.5	6	4	2	4	2	2
SZS015	Male	33	181	72	21.9774	79	19.3	120	74	4.2	0.69	4.4	1.16		6.65	8	1	10	6	5	7
SZS016	Male	36	175	76.4	24.9469			117	76	4.1	0.88	4.48	2.53	1.21	6.7	7	7	10	4	4	3
SZS017	Male	33	173	68	22.7204			123	86	4.1	0.63	4.07	1.91	1.53	4.5	7	5	2	2	4	0
SZS018	Male	33	175	79.6	25.9918			140	90	4.2	1.86	3.57	1.92	0.92	6.8	5	5	10	4	6	7
SZS029	Male	26	174	68.1	22.4931	85	20.6	124	88	5	1.16	0.95	1.1		7.3	5	8	10	4	7	6
SZS030	Female	58	161	57.4	22.1442			128	73	6.6	0.73	4.32	2.22	1.23	7	5	7	10	2	9	8
SZSA001	Male	46	175	75	24.4898			120	90	4.8	1.20	4.05	1.88	1.31	7.5	10	10	3	6	10	10
SZSA009	Female	51	165	56.8	20.8632	73	27.6	101	63	3.8	0.85	4.26	1.31		7.9	8	6	10	6	9	6
SZSA020	Male	37	174	72	23.7812			114	77	4.3	2.35	4.19	2.10	1.03	5	5	3	10	6	2	2
SZSA028	Male	31	167	68	24.3824			94	57	4.3	1.13	3.35	1.67	1.11	6.4	7	5	10	8	9	4
SZSA034	Male	28	173	68.5	22.8875	84	21.1	110	73	4.1	0.53	4.89	1.74		6.2	4	4	10	6	6	4
SZSA035	Male	29	172	61.2	20.6869			116	68	4.7	0.48	2.86	1.24	1.22	6.8	8	7	10	8	4	4
SZY002	Male	38	180	83.4	25.7407			132	86	4.1	1.34	3.63	2.05	0.96	7	6	6	10	0	10	6
SZY008	Female	35	163	57	21.4536			109	59	4	1.19	4.17	1.93	1.60	6.8	8	4	10	4	8	8
SZY009	Male	57	160	62.8	24.5312			127	86	4.6	4.41	5.67	2.69	0.97	8.2	10	10	10	1	6	8
SZY010	Male	33	172	68.6	23.1882			124	74	4.5	2.98	3.11	1.22	0.91	5	6	4	4	5	6	4
SZY019	Male	28	180	89.4	27.5926			112	72	4.2	1.26	3.99	1.72	1.35	7.2	7	9	10	4	8	2
SZY022	Female	52	166	62.6	22.7174			120	75	4.7	1.58	5.26	2.67	1.43	7.9	8	8	10	4	8	5
ZJBH0001	Male	37	177	76.4	24.3864	90	23.5	106	67						7.9	8	5	10	10	7	6
ZJBH0002	Male	41	173	61	20.3816	77	17.9	110	75	5.35	1.95	5.37	3.27	1.11	5.1	5	8	1	10	9	3
ZJBH0003	Female	52	154	67.2	28.3353	88	38	145	90	6.47	2.01	8.23	4.68	2.08	7.75	4	7	10	10	9	6
ZJBH0004	Female	29	154	42	17.7096	70	23.7	106	60	5.01	1.22	6.39	3.64	2.04	8.2	9	5	10	9	7	8
ZJBH0005	Female	29	154	45.3	19.101	67.6	24.4	112	74	4	0.76	4.21	2.51	1.45	8.25	5	8	10	10	8	7
ZJBH0006	Male	29	176	81	26.1493	88	24.4	111	71	5.35	0.7	4.19	2.18	1.4	7.75	10	8	4	10	9	9
ZJBH0007	Male	49	180	79.2	24.4444	93	23.5	120	76	5.68	2.03	4.26	2.28	0.96	6.25	9	7	4	5	8	5
ZJBH0008	Female	53	167	53.9	19.3266	77	26	103	55	5.18	1.28	4.49	2.76	1.17	7	3	7	10	10	5	5
ZJBH0009	Male	30	174	60	19.8177	79	13.1	110	60	4.68	1	4.05	1.93	1.46	7.9	7	6	10	10	9	4
ZJBH0010	Male	46	165	63.5	23.3242	82	23.5	120	80	4.6	1.17	3.52	1.08	1.91	8.45	7	7	10	10	9	7
ZJBH0011	Female	46	158	55	22.0317	74	27.8	120	88	5.8	3.94	5.29	3.04	1.52	8.95	8	7	10	8	10	10
ZJBH0012	Female	29	159	60	23.7332	66	26	110	76	5.1	1.36	4.99	1.45	2.95	7.8	7	6	10	10	8	4
ZJBH0013	Male	65	178	86.5	27.3008	105	29	126	76	6	1.74	5.12	3.3	1.4	7.1	6	6	10	5	7	5
ZJBH0014	Male	42	170	79.2	27.4048	83.4	26.6	120	80						9.35	10	8	10	10	9	7
ZJBH0015	Female	37	158	50	20.0288	70	26.1	115	85	4.76	0.62	5.93	3.33	1.82	9	8	8	10	10	10	8
ZJBH0080	Female	33	163	65.8	24.7657	77		107	69	4.52	0.62	4.57	2.31	1.98	7.9	5	8	10	10	6	7
ZJBH0088	Male	41	173	61	20.3816	80	22.5	99	59	5.57	2.39	5.65	3.94	1.29	6.9	9	0	10	10	0	10
ZJBH0089	Female	38	163.5	53.6	20.0507	80	20.3	115	70	5.33	0.75	4.11	2.11	1.72	7.9	5	7	10	10	8	7
ZJBH0090	Female	39	155	54.6	22.7263	83	30.1	135	95	5.62	1.29	4.58	2.66	1.58	8.9	9	8	10	10	6	9
ZJBH0091	Male	57	162	67.7	25.7964	86	16.9	130	68	5.7	1	4.13	2.36	1.36	5.4	7	5	2	10	9	5
ZJBH0092	Female	46	156	64.1	26.3396	86	29.4	139	86	5.54	2.39	5.62	3.97	1.25	8.3	4	8	10	10	10	9
ZJBH0093	Female	45	158	59.5	23.8343	76	35.4	130	80	4.83	1.33	5.43	3.57	1.73	8.6	4	10	10	10	10	8
ZJBH0094	Female	36	158.5	69	27.4657	95	36.5	104	67	4.83	1.6	4.64	2.68	1.23	8	10	0	10	10	10	10
ZJBH0095	Female	35	165.5	61.5	22.4532	75	25	120	80	5.34	1.43	3.56	1.63	1.47	8.6	5	10	10	10	8	8
ZJBH0096	Female	43	155	64	26.6389	82	37.9	120	80	5.2	1.76	6	3.93	1.92	8.9	9	8	10	10	8	7
ZJBH0097	Female	52	155	43.2	17.9813	67	17.3	112	73						8.5	9	5	10	10	10	7
ZJBH0098	Male	49	168	75	26.5731	105	31.6	125	80	4.87	3.07	4.43	2.78	0.81	7.1	9	10	3	10	9	5
ZJBH0099	Female	38	157	59.3	24.0578	78	34.1	109	96	4.44	0.81	3.91	1.99	1.62	7.9	6	10	10	10	0	7
ZJBH0100	Female	45	160	50	19.5312	79	18.9	90	60	4.77	1.03	3.84	1.95	1.51	9.7	9	10	10	10	10	9
ZJBH0101	Female	34	162	61.6	23.472	90	29.8	110	80	4.83	0.42	3.46	1.78	1.45	8.6	9	9	10	10	3	7
ZJBH0102	Female	46	165	69.9	25.6749	91	29.1	125	78	5.16	0.85	4.52	2.29	1.97	8.1	7	10	10	10	0	7
ZJBH0103	Female	44	153	54.4	23.2389	80	33.1	110	70	4.66	0.76	4.55	2.5	1.88	8.6	9	5	10	10	10	8
ZJBH0104	Female	49	160	66.8	26.0937	88	30	123	60	4.6	1.24	4.73	2.92	1.42	8.4	7	9	10	10	6	6
ZJBH0105	Male	28	181	82.2	25.0908	90	25.6	120	78	5.39	1.3	4.01	2.64	1.15	4.2	5	5	4	10	0	0
ZJBH0106	Female	53	154	61.1	25.7632	85	26.2	120	65	4.9	3.64	4.7	2.4	1.09	9.3	9	10	10	10	7	8
ZJBH0107	Female	33	167	88.6	31.7688	105	34.6	120	70	5.01	0.98	4.43	2.58	1.64	9.5	8	10	10	10	10	9
ZJBH0108	Female	26	161	56.4	21.7584	76	27	130	80	4.97	1.14	4.76	2.8	1.72	8	5	7	10	10	8	8
ZJBH0109	Female	41	160	62.2	24.2969	90	27.2	114	79	5.01	0.87	3.65	1.95	1.46	8.1	4	10	10	10	6	7
ZJBH0110	Male	37	177	88.1	28.1209	96	28.9	135	85	5.93	1.74	4.22	2.75	1.19	7.6	7	7	10	4	9	5
ZJBH0111	Female	27	160	57	22.2656	74	33.6	110	70	5.65	0.54	3.07	1.42	1.29	7.1	4	4	10	10	7	8
ZJBH0112	Male	28	173	62.6	20.9162	78	19.9	110	80	4.93	0.97	4.35	2.49	1.45	6.5	5	2	10	7	9	5
ZMDDH0001	Male	36	173	56.1	18.7444	83	17.7	126	82	4.89	0.86	5.43	3.3	1.74	5.6	8	5	4	8	4	6
ZMDDH0002	Male	26	168.5	72.1	25.3943	84	22.2	117	81	5.56	0.65	4.2	2.71	1.19	8.5	7	10	10	6	9	6
ZMDDH0003	Female	44	155	53.7	22.3517	81	28.9	106	73	6.3	0.98	4.79	2.54	1.8	7.9	8	5	10	5	10	8
ZMDDH0004	Male	37	166	75.6	27.435	96	30.9	117	80	5.43	3.04	5.17	2.99	0.8	6.3	9	8	4	6	6	5
ZMDDH0005	Male	47	172	66	22.3094	80	23	118	79	4.77	1.27	6.25	3.87	1.8	6.5	10	8	2	8	9	6
ZMDDH0006	Female	45	162	55.9	21.3001	71	24	104	66	4.68	0.99	4.06	2.51	1.1	7.2	5	5	10	7	6	9
ZMDDH0007	Male	48	169	61.6	21.5679	81	20.8	120	70	5.32	0.7	3.88	2.52	1.04	6.1	7	4	10	6	0	3
ZMDDH0008	Male	44	168	69.9	24.7662	92	26.7	99	66	4.79	1.19	4.58	3.11	0.93	4.2	4	5	2	8	5	5
ZMDDH0009	Male	35	165	57.4	21.0836	84	22.5	120	88	4.52	1.52	5.36	3.07	1.6	8.5	8	8	10	8	9	6
ZMDDH0010	Female	46	156	59.7	24.5316	85	35.7	115	66	4.6	0.81	4.51	1.97	2.17	8.9	7	9	10	9	9	9
ZMDDH0011	Male	37	169.5	81.7	28.4369	92	28.4	124	89	5.59	1.21	5.27	3.49	1.23	6.6	9	9	2	8	8	8
ZMDDH0012	Male	35	184	84.7	25.0177	90	23.9	120	90	5.07	2.66	5.28	2.81	1.26	7.8	9	7	10	4	7	5
ZMDDH0014	Male	47	177	75	23.9395	91	25.5	130	88	5	0.78	4.6	2.98	1.27	8.5	8	9	10	7	8	6
ZMDDH0015	Male	40	169	78.8	27.5901	90	27.9	133	97	5.57	3.36	5.74	3.36	0.85	5.9	6	10	2	10	6	5
ZMDDH0016	Female	40	163	59.2	22.2816	84	14.8	120	71	4.75	0.8	4.14	2.08	1.7	8.9	9	10	10	6	9	6
ZMDDH0018	Female	39	162	53	20.1951	70		95	60						6.5	4	0	10	10	7	10
ZMDDH0021	Female	51	170	68.7	23.7716	82	25.4	99	73	6.17	1.33	5.68	3.59	1.49	8.3	8	10	10	6	3	8
ZMDWJW0001	Male	38	168	73.6	26.0771	86	28.6	142	80	5.71	3.22	3.94	1.62	0.86	8.9	8	10	10	8	9	6
ZMDWJW0004	Female	26	163	52.4	19.7222	67	26.5	111	78	5.13	0.47	4.07	2.61	1.25	6.7	2	6	10	10	6	5
ZMDWJW0010	Female	27	167	50.4	18.0716	70	28.1	96	57	4.66	0.47	3.08	1.7	1.17	6.8	3	8	10	6	5	5
ZMDWJW0011	Male	29	170	77	26.6436	92	26	126	75						7.4	4	8	10	5	9	6
ZMDWJW0012	Male	29	160	65.7	25.6641	80	24	118	78	4.92	1.46	5.16	3.14	1.36	7.5	4	8	10	10	5	6
ZMDWJW0014	Female	29	162	50.6	19.2806	75	27.9	106	66	5.78	0.86	4.22	2.07	1.88	8.2	8	7	10	10	5	7
ZMDWJW0015	Male	44	158	70	28.0404	91	29.1	121	85	4.83	1.4	5.78	3.06	1.09	7.3	7	5	10	4	9	6
ZMDWJW0018	Male	35	160	50	19.5312	77		128	83	5.12	1.33	3.32	1.37	1.42	6.1	9	8	2	6	9	6
ZMDWJW0019	Female	41	160	60.4	23.5938	82	31.9	118	69	5.85	0.59	5.21	3.43	1.51	9.1	9	10	10	10	5	8
ZMDWJW0020	Female	48	160	57.8	22.5781	75	25.2	132	80	5.41	1.57	6.54	4.55	1.28	6.5	8	0	10	5	7	7
ZMDWJW0021	Female	31	162	52.8	20.1189	68	26	100	59	4.39	0.44	3.29	1.52	1.57	9.7	9	10	10	10	10	9
ZMDWJW0022	Female	42	160	53.7	20.9766	78	24.1	90	60	4.89	0.97	5.44	3.39	1.61	9	9	8	10	10	9	7
ZMDWJW0023	Male	26	169	64	22.4082	84	21.1	119	73	4.71	1.24	4.25	2.33	1.36	5.9	4	3	10	6	5	4
ZMDWJW0025	Female	49	163	52.6	19.7975	74		112	60	4.48	0.87	5.54	3.31	1.83	9.2	9	8	10	10	10	8
ZMDWJW0026	Male	48	174	73.5	24.2767	92	24.3	132	93	5.95	1.45	6.5	4.39	1.45	7.6	8	6	10	10	3	5
ZMDWJW0028	Female	33	165	67.2	24.6832	86	28.9	118	74	4.56	0.64	5.16	3.24	1.63	7.3	5	7	10	4	9	6
ZMDWJW0029	Male	54	179	89.6	27.9642	96	28.6	128	85	7.98	2.26	4.1	1.64	1.71	7.7	3	10	10	4	10	7
ZMDWJW0030	Male	34	170	74.6	25.8131	92	25.5	118	68	6.18	1.5	5.16	2.91	1.57	5.1	5	8	2	8	5	6
ZMDWJW0031	Male	57	170	71.2	24.6367	90	24.3	120	67	6.08	2.36	3.3	1.15	1.34	8.1	7	8	10	8	7	6
ZMDWJW0032	Male	29	177	98.7	31.5044	101	27.8	120	85	5.55	0.85	4.35	2.76	1.2	7.4	7	10	10	10	0	0
ZQZJ0001	Male	52	180	77.6	23.9506	94	19.1	123	85	5.72	0.63	5.25	3.3	1.24	6.3	2	5	10	10	5	4
ZQZJ0002	Male	29	172	62	20.9573	76	16.5	112	76	4.2	0.86	5.08	3.2	1.88	8.5	9	6	10	10	10	4
ZQZJ0003	Female	30	162	78.5	29.9116	90	37.4	104	67	4.5					7.45	1	7	10	10	8	9
ZQZJ0004	Female	32	156	62.4	25.641	88.9	36.3	115	62	5.7	2.19	6.1	4.2	1.13	8	5	6	10	10	9	9
ZQZJ0005	Female	45	165	56.9	20.8999	82	29.6	110	70	5.05	1.5	4.51	2.71	1.53	7.8	9	10	10	10	0	0
ZQZJ0006	Male	37	170	68	23.5294	81	25.5	132	81	5.01	1.87	4.45	2.9	1.13	6.4	9	7	2	10	10	6
ZQZJ0007	Female	62	165.5	60	21.9056	70	25	110	75	4.5	0.98	4.13	2	1.6	7.3	4	5	10	10	8	7
ZQZJ0008	Male	49	180	81.2	25.0617	91	21.4	135	88	4.86	3.67	5.87	2.87	0.89	7.05	5	8	10	8	1	5
ZQZJ0009	Female	25	160	51	19.9219	64	26.6	110	70	5.5	1.38	4.82	0.5	1.25	8.1	8	5	10	10	7	7
ZQZJ0010	Male	37	176	84.1	27.1501	90	22.5	115	84	6.71	7.45	8.18	2.55	1.02	6.6	2	8	10	7	5	4
